# Supplementary material for: Metabolomic analysis of Drosophila melanogaster larvae lacking Pyruvate kinase
Source: bioRxiv. 2023 Jun 19:2023.06.05.543743. Originally published 2023 Jun 7. Preprint. [Version 2] doi: 10.1101/2023.06.05.543743 (PMC10274742; doi:10.1101/2023.06.05.543743)
Supplement: Supplement 7 — Table S2. Metabolomic analysis of Pyk23/31 mutants as compared with Pyk23/+ controls. [file media-7.xlsx]

## Sheet: Sheet1
Table S2. Metabolomic analysis of Pyk[23/31] mutant larvae
Sample	Genotype	L-alanine	L-arginine	L-asparagine	L-aspartate	L-cysteine	L-glutamate	L-glutamine	glycine	L-histidine	L-leucine/L-isoleucine	L-lysine	L-methionine	L-phenylalanine	L-proline	L-serine	L-threonine	L-tryptophan	L-tyrosine	L-valine	L-cystine	ADP	AMP	Adenosine	Adenine	GMP	Guanosine	Guanine	CMP	Cytidine	Cytosine	dTMP	Thymidine	Thymine	UDP	UMP	Uracil	IMP	Inosine	Hypoxanthine	Xanthine	Allantoate	(S)(+)-Allantoin	5-Hydroxyisourate	Urate	2',3'-Cyclic CMP	5'-Phosphoribosyl-N-formylglycinamide	5-6-Dihydrothymine	Pyridoxal
1	Pyk[23]/+	12223380	71647230	51264800	8255658	17690320	44895720	105758800	16178050	102113600	24161740	3514732	24194020	2812005	9521229	17064140	73263690	16819800	5731664	10580170	960843	12860	4101429	3537114	2824960	179091	2877937	1806860	57389.6	1315201	754182	26232.5	174289	201617	37105.4	76351.7	1527125	605653	5671426	3786989	2317228	32856.1	558504	37198360	23493340	142992	9093.97	1154515	251280
2	Pyk[23]/+	13271940	71993660	40361360	11096650	16025480	40125940	78138420	13588270	69873220	23880820	4331022	24030420	2770610	8907631	14821560	54826610	19304130	7705796	9339866	613500	5161.25	4649365	3331100	3037752	134667	3010397	1957948	61791.2	1723650	975180	23306	25968.8	157464	17092	72312.9	1218225	408709	6690842	3146666	1677885	72771.3	423075	26890240	20412190	159449	5070.85	1003451	176672
3	Pyk[23]/+	8449477	66065000	46688960	12793700	11735720	38799070	76129310	11746740	83347780	14040280	2557284	15299990	1879462	7581764	14318900	46221840	11846740	5044314	8341214	292220	7942.32	9979425	2486935	2615829	247176	1494516	1048668	80761.5	1155708	672634	28293.9	9438.4	181709	15198.5	98062.2	605576	391314	2923182	1785570	1521204	39693	415089	18977050	28141500	128798	7942.93	1044272	228781
4	Pyk[23]/+	10869510	70458070	51519620	19696730	11410270	48686900	97618140	13003720	76734380	21557970	3517285	20287920	2494445	9819692	15019950	66663510	18287690	8762498	12126740	290281	2355.98	14239140	4333991	5058885	251494	2311790	1696704	114066	1460157	733694	26568	13907.4	222140	15463	188648	827649	305060	3592653	1455723	1614341	47701.8	572418	35475580	36320820	147214	5321.42	1324056	293240
5	Pyk[23]/+	11962920	67504140	45023060	17829730	6386430	44307720	93281900	13070760	67163840	21966260	4243572	21364840	2473952	8337474	14113320	58070190	14984060	8619688	11605800	190348	2378.18	13938820	2541522	3233538	333740	1190512	1141121	162728	1308495	652519	28284.6	6229.82	161573	20992.4	448212	754291	215013	1550456	2421627	1614044	64438.1	421884	29033930	24088720	105826	11245.5	966301	249753
6	Pyk[23]/+	9079411	70115660	47160540	15845360	7170512	39959640	77345130	11191510	72170870	20947940	3174679	19256920	2372273	8055874	15097030	51528250	17371850	7707690	9513848	208909	0	13357500	2708698	3810855	413815	1397680	1237003	97815.4	1106291	533445	36707.9	9272	169801	21078.2	229865	637246	363640	2834426	1880992	1476784	38189.3	337768	24391100	29398680	85372.9	15048	1205447	273458
7	Pyk[23]/[31]	10260270	59116960	29973590	4456075	13487680	36042740	75388060	8992775	58432140	11485340	1958765	20411700	1184525	3568963	13346980	33723770	10433160	3250974	4864782	962035	1363.61	3283902	1673507	3827062	61586.2	1565653	1388154	21893.2	497947	439152	18401.1	18996.7	174182	48080.6	34420.2	568175	169121	4911892	2497537	2563766	18833	410030	14660600	35497110	265268	68593.8	1058901	170776
8	Pyk[23]/[31]	11992990	75145190	43698850	11549290	17189210	49659860	89601380	11683590	73087790	13960050	2537477	12184640	1425365	4139041	17358470	41874110	12845820	4108274	5956284	590872	11827.5	9073408	2001699	2614411	282260	1376034	908449	85115.6	479034	357351	29597.2	28019.8	184717	58484	77180.5	511485	578846	4465636	1773806	1521365	33016.3	871803	23201350	24480810	161551	199253	882452	223168
9	Pyk[23]/[31]	9844247	74112120	38965900	8014610	13033020	36567370	75367510	10411740	74021790	11393210	2539509	19516780	1049483	3955997	15814340	34053420	13730290	3561210	4869194	408573	1865.39	12134840	2734645	3484927	267558	1514870	968837	43873.9	784093	368563	21698.7	13921.5	171894	9957.7	67808.7	461018	417377	3331819	1560317	1605487	43741.1	891504	19316770	25309480	154834	164723	789111	190932
10	Pyk[23]/[31]	6303946	56474370	37331500	5666178	7234682	24884300	49173730	9031487	48279920	6670974	1626159	9242984	689944	2355352	13221000	31359140	7475062	2426053	2954328	166858	1004.99	5692654	1859983	1102948	142686	749388	477104	33164.8	494836	243664	8477.18	7764.44	132686	4546.34	62387.3	230678	255568	2019456	890834	1024462	15112.1	459260	14115000	18307200	121552	31992.2	605194	98425.5
11	Pyk[23]/[31]	11752400	71019220	50567070	9178627	11850840	42270170	92643930	10376090	63271680	11847090	2132227	17468850	1485406	4208596	18206950	47315540	13740640	4472308	5596340	346389	5057.16	10164340	3078233	4083801	275862	1629137	955723	39370.4	718648	315207	22514.8	14587.6	184380	54157.1	113148	459751	412758	3870869	1716741	1936130	12107.3	772938	23345650	30138190	137406	93989.4	914970	163456
12	Pyk[23]/[31]	10122260	67807870	33918460	12359990	10671250	47598930	88108500	10718200	52348150	14995450	2532408	16942630	1474839	4781326	14061940	34771640	13751180	5487162	7496086	485140	22927.3	11020980	2417635	3285480	457569	965731	825418	86241.6	817759	343962	26867.4	20555.8	191920	60168.5	135615	544623	567359	4322628	2315873	1423943	26980.9	654999	23995100	22438880	108501	384285	1225194	233377
[truncated: 131 more columns]
