# Supplementary material for: Metabolomic analysis of Drosophila melanogaster larvae lacking Pyruvate kinase
Source: bioRxiv. 2023 Jun 19:2023.06.05.543743. Originally published 2023 Jun 7. Preprint. [Version 2] doi: 10.1101/2023.06.05.543743 (PMC10274742; doi:10.1101/2023.06.05.543743)
Supplement: Supplement 8 — Table S3. Metabolomic analysis of imprecise excision Pyk mutants as compared with precise excision controls. [file media-8.xlsx]

## Sheet: Table S2. Metabolomic analysis 
Table S4. Metabolomic analysis of Pyk[60/61] mutant larvae
Sample	Genotype	fructose	3-phosphoglycerate	proline	glyceric acid	2-hydroxyundecanoic acid	asparagine	glucose	threitol	glutamic acid	2-phosphoglycerate	phosphoenolpyruvate	glutamine	quinic acid	dopamine	lysine	alanine	phosphoglycerol	2,4-dihydroxybutanoic acid	1,3-bisphosphoglycerate?	fumaric acid	sucrose-trehalose	malic acid	threonine	2-hydroxyglutarate	sn-glycero-3-phosphoethanolami	sorbitol	lactic acid	inositol	leucine	myristic acid	ribose	galacitol	3-hydroxybutyrate	phenylalanine	adenosine	ribitol/xylitol	2-aminoadipic acid	succinic acid	galactose or isomer	glycine	citric acid	tryptophan	4-aminobutyrate	isoleucine	homoserine	mannitol	ribose(xyl)-5-phosphate	tyrosine
1	Pyk[Prec]	87	4	33	2	120	448	46	21	152	1	1	618	18	108	586	22	532	57	2	107	8	148	175	37	29	55	42	75	90	8	5	53	25	111	3	23	11	47	2	74	677	98	173	72	109	62	8	92
2	Pyk[Prec]	84	6	41	3	103	541	25	24	170	1	3	621	25	126	784	24	579	68	3	148	10	173	223	36	41	61	55	93	0	10	6	63	28	130	4	26	18	59	2	82	624	144	183	100	127	75	10	114
3	Pyk[Prec]	156	8	67	7	160	723	46	32	294	2	9	831	36	264	909	49	1157	101	8	347	20	429	352	81	18	83	50	231	0	21	11	159	61	246	7	74	31	97	5	118	2154	223	293	129	88	194	22	226
4	Pyk[Prec]	94	6	58	5	154	668	46	30	247	1	6	805	32	258	899	40	843	100	6	250	23	348	219	56	16	75	40	216	15	16	9	144	39	165	9	48	20	90	5	102	1444	194	229	95	103	187	19	159
5	Pyk[Prec]	31	2	28	2	53	294	65	19	139	0	2	467	15	71	443	22	448	35	2	83	8	155	117	39	19	28	51	61	60	7	5	59	8	62	3	15	7	67	2	67	867	81	138	41	46	74	8	53
6	Pyk[Prec]	60	6	55	5	137	628	63	37	236	1	6	706	28	214	849	42	807	73	6	203	18	325	288	88	26	48	80	127	16	17	11	135	26	166	6	38	24	103	4	103	1620	193	438	84	85	174	18	138
7	Pyk[Prec]	67	8	54	8	100	850	85	60	303	1	8	792	44	231	542	70	1169	108	9	323	31	567	462	175	25	86	129	218	49	23	19	207	87	240	5	74	49	196	7	123	2473	256	859	187	91	257	31	249
8	Pyk[Prec]	60	3	47	3	149	517	48	37	256	0	3	1308	30	137	942	42	968	55	4	157	8	298	178	83	39	71	60	140	53	14	10	153	8	93	7	37	5	88	4	101	1724	48	309	41	64	176	0	88
9	Pyk[60]/[61]	251	239	4	106	23	119	93	180	81	56	176	232	14	38	457	7	446	43	0	37	2	73	140	6	76	146	26	291	100	12	4	67	4	107	5	25	6	50	2	100	933	105	70	65	96	90	0	100
10	Pyk[60]/[61]	248	187	4	64	12	60	91	107	49	32	102	138	10	23	400	5	336	25	1	24	5	46	70	3	57	66	23	205	64	7	3	43	3	62	3	16	3	32	2	66	509	63	42	41	54	56	0	68
11	Pyk[60]/[61]	364	163	4	65	17	56	122	106	51	29	82	177	7	18	316	6	186	18	0	23	0	42	80	3	27	88	14	254	66	5	3	38	2	60	3	12	3	33	1	69	522	51	39	33	38	52	0	58
12	Pyk[60]/[61]	292	186	6	96	17	161	132	112	87	54	171	220	15	43	480	5	381	35	0	38	0	76	120	3	56	104	33	361	66	8	4	64	3	95	4	27	9	45	3	80	842	111	66	46	80	82	10	94
13	Pyk[60]/[61]	248	130	3	60	21	98	140	82	51	19	62	225	8	16	283	11	184	22	1	24	0	54	52	5	31	95	18	199	76	6	3	47	2	50	1	15	2	32	1	50	631	45	121	31	37	75	2	45
14	Pyk[60]/[61]	298	191	4	95	14	120	118	154	62	41	160	174	12	16	457	10	284	32	1	35	0	74	103	8	45	171	24	245	69	6	4	41	4	76	3	0	5	47	2	72	717	72	99	49	66	77	8	67
15	Pyk[60]/[61]	204	155	3	56	18	92	84	85	47	25	72	203	6	17	286	6	288	19	1	25	0	57	48	6	47	99	24	163	73	5	4	51	2	58	3	12	2	35	1	51	527	59	67	34	36	67	6	50
16	Pyk[60]/[61]	306	208	3	122	19	139	159	157	75	43	168	222	10	19	409	8	325	29	0	38	0	89	85	8	55	153	33	250	101	8	5	68	3	84	4	23	5	57	1	80	908	91	113	43	58	105	8	75
[truncated: 49 more columns]
