# Supplementary material for: Metabolomic analysis of Drosophila melanogaster larvae lacking Pyruvate kinase
Source: bioRxiv. 2023 Jun 19:2023.06.05.543743. Originally published 2023 Jun 7. Preprint. [Version 2] doi: 10.1101/2023.06.05.543743 (PMC10274742; doi:10.1101/2023.06.05.543743)
Supplement: Supplement 9 — Table S4. RNA-seq results comparing gene expression between Pyk23/31 mutants and Pyk23/+. [file media-9.xlsx]

## Sheet: Table S4. RNA seq analysis of P
Table S3. RNAseq analysis comparing gene expression betweeen Pyk[21/33] mutants vs Pyk[21/+] heterozygous controls.
	sym	desc	baseMean	log2FoldChange	lfcSE	stat	pvalue	padj	direction
FBgn0002121	l(2)gl	lethal (2) giant larvae	2407.77	0.559367	0.0869927	6.43004	1.28e-10	1.93e-09	up
FBgn0031209	Ir21a	Ionotropic receptor 21a	16.0661	0.493046	0.505972	0.974452	0.329832	0.461594	up
FBgn0263584	asRNA:CR43609	antisense RNA:CR43609	10.8338	0.521228	0.623082	0.836532	0.402856	0.535172	up
FBgn0051973	Cda5	Chitin deacetylase-like 5	2196.94	1.40362	0.257699	5.44676	5.13e-08	4.9e-07	sig_up
FBgn0267987	lncRNA:CR46254	long non-coding RNA:CR46254	2.29322	1.64693	1.4387	1.14474	0.252318	0.375729	up
FBgn0067779	dbr	debra	411.341	0.422797	0.123266	3.42996	0.000603673	0.00226068	up
FBgn0266322	asRNA:CR44987	antisense RNA:CR44987	12.7764	0.131793	0.594489	0.221692	0.824554	0.883161	up
FBgn0031213	galectin	galectin	832.594	0.573674	0.104297	5.50038	3.79e-08	3.7e-07	up
FBgn0031214	CG11374	None	11.5962	2.22094	0.719335	3.08749	0.00201852	0.00653285	sig_up
FBgn0002931	net	net	25.5071	-0.589824	0.412379	-1.4303	0.152632	0.253315	down
FBgn0031216	Zir	Zizimin-related	660.161	0.124692	0.117219	1.06375	0.287442	0.415332	up
FBgn0031217	CG11377	None	533.168	-0.363215	0.104769	-3.46682	0.000526663	0.00199401	down
FBgn0026787	Nhe1	Na[+]/H[+] hydrogen exchanger 1	361.386	0.439859	0.119647	3.67629	0.000236648	0.000985413	up
FBgn0005278	Sam-S	S-adenosylmethionine Synthetase	13308.1	-0.0410976	0.0656423	-0.626083	0.53126	0.652686	down
FBgn0031228	ND-15	NADH dehydrogenase (ubiquinone) 15 kDa subunit	1455.72	-0.263097	0.0835509	-3.14894	0.00163863	0.00545105	down
FBgn0031219	CG13694	None	117.169	1.07591	0.235737	4.56402	5.02e-06	3.19e-05	sig_up
FBgn0031220	CG4822	None	230.359	-0.199924	0.148737	-1.34414	0.178902	0.287007	down
FBgn0025683	CG3164	None	3508.74	0.687132	0.0889751	7.72274	1.14e-14	3.21e-13	up
FBgn0001142	Gs1	Glutamine synthetase 1	6413.95	0.726985	0.0801085	9.07501	1.14e-19	6.39e-18	up
FBgn0265074	lncRNA:CR44185	long non-coding RNA:CR44185	2.53075	1.81088	1.44869	1.25001	0.211297	0.326736	up
FBgn0051974	CG31974	None	1096.29	0.0394744	0.0851102	0.463803	0.642789	0.743802	up
FBgn0031224	CG11454	None	164.699	-0.335246	0.174106	-1.92553	0.0541633	0.10869	down
FBgn0259818	CG42399	None	129.835	0.604754	0.200337	3.01869	0.0025387	0.00798631	up
FBgn0031227	CG3709	None	189.597	-0.948543	0.17621	-5.38304	7.32e-08	6.83e-07	down
FBgn0031229	CG3436	None	458.947	-0.472983	0.125641	-3.76456	0.000166845	0.000725082	down
FBgn0053635	CG33635	None	62.6548	0.0854514	0.265022	0.322431	0.747126	0.827224	up
FBgn0016977	spen	split ends	1718.54	0.252207	0.103694	2.43223	0.0150063	0.0370651	up
FBgn0031231	mRpL10	mitochondrial ribosomal protein L10	590.188	-0.592986	0.11484	-5.1636	2.42e-07	2.07e-06	down
FBgn0031232	CG11617	None	94.8656	-0.13174	0.230102	-0.572529	0.566963	0.682103	down
FBgn0031233	Tbc1d15-17	TBC1 domain family member 15/17	302.141	0.253908	0.130823	1.94085	0.0522766	0.105624	up
FBgn0266557	kis	kismet	3443.82	-0.094096	0.0672562	-1.39907	0.161792	0.26572	down
FBgn0283652	Rpp30	RNaseP protein p30	176.135	-0.325116	0.167748	-1.93812	0.0526091	0.106125	down
FBgn0031238	CG3645	None	298.523	-0.19214	0.13064	-1.47077	0.141354	0.237693	down
FBgn0031239	CG17075	None	103.809	0.655936	0.226319	2.89828	0.00375218	0.0111631	up
FBgn0086912	mbm	mushroom body miniature	627.429	-0.70202	0.106978	-6.56227	5.3e-11	8.54e-10	down
FBgn0086856	CG11555	None	396.123	-0.835547	0.127711	-6.54247	6.05e-11	9.7e-10	down
FBgn0086855	CG17078	None	256.498	-0.429176	0.147296	-2.91369	0.00357184	0.0107168	down
FBgn0003444	smo	smoothened	306.507	-0.17427	0.128936	-1.3516	0.176504	0.284285	down
FBgn0031244	CG11601	None	278.684	0.187074	0.158291	1.18183	0.237272	0.358355	up
FBgn0031245	CG3625	None	1026.08	-0.0570859	0.104295	-0.547349	0.584139	0.695602	down
FBgn0025686	Amnionless	Amnionless	57.2447	1.28218	0.283361	4.5249	6.04e-06	3.77e-05	sig_up
FBgn0031247	CG11562	None	335.015	-0.291029	0.147516	-1.97287	0.0485106	0.0989662	down
FBgn0017457	U2af38	U2 small nuclear riboprotein auxiliary factor 38	328.695	-0.590703	0.131077	-4.50654	6.59e-06	4.08e-05	down
FBgn0024352	Stip1	Stress induced phosphoprotein 1	2424.44	-1.02506	0.0897276	-11.4241	3.17e-30	5.8e-28	sig_down
FBgn0020622	Pi3K21B	Pi3K21B	839.398	-0.471176	0.106572	-4.42119	9.82e-06	5.84e-05	down
FBgn0004611	Plc21C	Phospholipase C at 21C	920.865	0.395548	0.112751	3.50814	0.000451245	0.00173158	up
FBgn0031248	CG11912	None	185.756	0.892614	0.172614	5.17117	2.33e-07	1.99e-06	up
FBgn0031249	CG11911	None	1743.57	1.07092	0.112313	9.53516	1.5e-21	1.05e-19	sig_up
FBgn0053127	CG33127	None	871.851	0.456024	0.105402	4.3265	1.51e-05	8.62e-05	up
FBgn0031250	Ent1	Equilibrative nucleoside transporter 1	450.241	0.303524	0.114807	2.64379	0.00819846	0.021982	up
FBgn0000061	al	aristaless	93.3552	0.685175	0.225435	3.03934	0.00237097	0.00752123	up
FBgn0031251	CG4213	None	418.413	0.0410099	0.112811	0.363526	0.716212	0.802652	up
FBgn0003278	RpI135	RNA polymerase I 135kD subunit	777.612	-0.477144	0.105099	-4.53994	5.63e-06	3.54e-05	down
FBgn0264855	AP-2alpha	Adaptor Protein complex 2, alpha subunit	1167.61	-0.174041	0.0873245	-1.99304	0.0462567	0.0951895	down
FBgn0263933	ebi	ebi	709.558	-0.159643	0.0999228	-1.59766	0.110118	0.194931	down
FBgn0031252	CG13690	None	78.3979	-0.706888	0.25495	-2.77266	0.00556005	0.0156628	down
FBgn0002593	RpLP1	Ribosomal protein LP1	24086.5	-0.295178	0.0675806	-4.3678	1.26e-05	7.28e-05	down
FBgn0031253	CG11885	None	157.751	-0.94251	0.16966	-5.55529	2.77e-08	2.79e-07	down
FBgn0031254	CG13692	None	2.15616	-0.565155	1.44263	-0.391752	0.695242	0.785044	down
FBgn0031255	BBS8	Bardet-Biedl syndrome 8	5.85936	0.344602	0.854155	0.403441	0.686624	0.777885	up
FBgn0004583	ex	expanded	443.462	0.370243	0.122727	3.0168	0.00255456	0.00801841	up
FBgn0015924	crq	croquemort	556.326	0.266261	0.110501	2.40957	0.0159712	0.0390487	up
FBgn0031256	shv	shriveled	708.702	-0.878539	0.119351	-7.36099	1.83e-13	4.32e-12	down
FBgn0031257	CG4133	None	60.4277	0.0503188	0.269751	0.186538	0.852023	0.902202	up
FBgn0031258	CG4297	None	215.708	0.645909	0.156039	4.13941	3.48e-05	0.000179917	up
FBgn0027592	MED15	Mediator complex subunit 15	304.927	-0.25273	0.136524	-1.85118	0.0641443	0.124845	down
FBgn0003963	ush	u-shaped	238.12	-0.0211512	0.145507	-0.145362	0.884425	0.92421	down
FBgn0043364	cbt	cabut	1682.76	0.356265	0.104825	3.39868	0.000677113	0.00249293	up
FBgn0010602	lwr	lesswright	934.355	-0.543027	0.0921787	-5.89103	3.84e-09	4.45e-08	down
FBgn0031260	Spp	Signal peptide peptidase	1595.13	-0.489333	0.100133	-4.88683	1.02e-06	7.62e-06	down
FBgn0005660	Ets21C	Ets at 21C	31.0238	0.798285	0.38337	2.08228	0.0373165	0.0795623	up
FBgn0031261	nAChRbeta3	nicotinic Acetylcholine Receptor beta3	37.0332	-0.642472	0.349393	-1.83883	0.0659408	0.12775	down
FBgn0260933	rempA	reduced mechanoreceptor potential A	57.1902	0.397223	0.276941	1.43432	0.15148	0.25166	up
FBgn0031263	Tspo	Translocator protein	965.509	0.419682	0.0993009	4.22637	2.37e-05	0.000128203	up
FBgn0031264	CG11835	None	131.911	-0.826112	0.288392	-2.86454	0.00417609	0.0122314	down
FBgn0031265	CG2794	None	570.197	-0.154371	0.109644	-1.40794	0.159149	0.262102	down
FBgn0021874	Nle	Notchless	557.994	-0.703047	0.118263	-5.94477	2.77e-09	3.3e-08	down
FBgn0031266	Sf3b1	Splicing factor 3b subunit 1	645.971	-0.231667	0.114199	-2.02863	0.042496	0.0886727	down
FBgn0031267	Ipk2	Ipk2	179.832	0.0238475	0.164472	0.144994	0.884716	0.924389	up
FBgn0031268	cold	coiled	271.05	-0.299551	0.137845	-2.17309	0.0297735	0.0657277	down
FBgn0013323	Ptth	Prothoracicotropic hormone	3.9846	-1.231	1.02387	-1.20231	0.229245	0.34916	down
FBgn0010323	Gsc	Goosecoid	11.1858	0.907856	0.670441	1.35412	0.175699	0.28331	up
FBgn0031270	CG13689	None	36.901	0.0233698	0.340947	0.0685439	0.945353	0.964391	up
FBgn0284247	ds	dachsous	390.862	-0.137067	0.124601	-1.10005	0.27131	0.397489	down
FBgn0026438	Eaat2	Excitatory amino acid transporter 2	174.428	0.146682	0.17062	0.859701	0.389954	0.522656	up
FBgn0031275	GABA-B-R3	metabotropic GABA-B receptor subtype 3	106.913	0.547911	0.210902	2.59794	0.00937857	0.0246511	up
FBgn0031276	CG12506	None	34.239	-2.77872	0.496939	-5.59167	2.25e-08	2.31e-07	sig_down
FBgn0040725	CG13946	None	12.8502	-2.55142	0.748857	-3.40709	0.000656585	0.00243076	sig_down
FBgn0031277	CG13947	None	220.382	-1.39768	0.52353	-2.66973	0.00759119	0.020504	sig_down
FBgn0000442	Pkg21D	Protein kinase, cGMP-dependent at 21D	219.654	0.312286	0.150478	2.07529	0.0379598	0.0806913	up
FBgn0051658	Nnf1b	Nnf1b	19.0737	-0.148066	0.50273	-0.294524	0.768358	0.843595	down
FBgn0086130	Dbp21E2	DEAD box protein 21E2	352.696	-0.280274	0.125984	-2.22468	0.0261029	0.0589902	down
FBgn0031281	Saf6	SAGA factor-like TAF6	81.033	-0.196449	0.249391	-0.787714	0.430864	0.561633	down
FBgn0031282	Pex12	Peroxin 12	91.9815	0.194653	0.222925	0.873176	0.382567	0.51568	up
FBgn0031284	PGAP2	Post-GPI attachment to proteins 2	90.6965	-0.409652	0.228734	-1.79096	0.0733004	0.13961	down
FBgn0015621	Clp	Clipper	108.17	-0.753041	0.207831	-3.62334	0.000290825	0.00118191	down
FBgn0031285	CG3662	None	1258.42	0.706246	0.0904145	7.8112	5.66e-15	1.69e-13	up
FBgn0031286	CG3862	None	220.904	-0.131013	0.153645	-0.852704	0.393824	0.525917	down
FBgn0010583	dock	dreadlocks	540.976	0.187587	0.107578	1.74372	0.0812072	0.152206	up
FBgn0020304	drongo	drongo	853.886	1.09048	0.10318	10.5687	4.16e-26	5.19e-24	sig_up
FBgn0031287	CG4291	None	81.8029	-0.371593	0.228088	-1.62916	0.103279	0.184872	down
FBgn0020545	kraken	kraken	838.437	0.301261	0.09768	3.08416	0.00204125	0.0065876	up
FBgn0031288	CG13949	None	2.43701	2.48197	1.51325	1.64016	0.100973	0.181661	up
FBgn0266884	lncRNA:CR45345	long non-coding RNA:CR45345	28.2555	0.636575	0.415119	1.53348	0.125158	0.215701	up
FBgn0031289	CG13950	None	44.0042	0.56588	0.312548	1.81054	0.0702124	0.13476	up
FBgn0029095	aru	arouser	712.351	-0.0587321	0.108672	-0.540453	0.588885	0.699498	down
FBgn0086031	snoRNA:Me28S-U1230	None	2.06316	0.850185	1.44122	0.589908	0.555252	0.672694	up
FBgn0020305	dbe	dribble	405.368	-0.557103	0.127545	-4.3679	1.25e-05	7.28e-05	down
FBgn0053526	PNUTS	Phosphatase 1 nuclear targeting subunit	1700.4	0.34489	0.0920996	3.74474	0.000180578	0.000775554	up
FBgn0002936	ninaA	neither inactivation nor afterpotential A	3.28742	0.629613	1.26838	0.496393	0.619617	0.725048	up
FBgn0002563	Lsp1beta	Larval serum protein 1 beta	63.7965	3.01178	1.14071	2.64027	0.0082839	0.0221797	sig_up
FBgn0046113	GluRIIC	Glutamate receptor IIC	403.634	0.645586	0.117182	5.50928	3.6e-08	3.53e-07	up
FBgn0028481	CG4341	None	141.626	0.455431	0.19546	2.33005	0.0198035	0.046844	up
FBgn0031294	IA-2	IA-2 protein tyrosine phosphatase	3225.49	0.234441	0.0987832	2.37329	0.0176304	0.0424829	up
FBgn0031296	CG4415	None	96.167	0.465066	0.217592	2.13733	0.0325709	0.0709506	up
FBgn0003310	S	Star	299.595	0.0181066	0.136682	0.132473	0.89461	0.931212	up
FBgn0015905	ast	asteroid	250.431	-0.297148	0.138859	-2.13993	0.0323601	0.0705457	down
FBgn0031298	Atg4a	Autophagy-related 4a	354.897	0.372057	0.123509	3.01238	0.00259212	0.00811387	up
FBgn0031299	CG4629	None	163.681	-0.0009634	0.183919	-0.00523819	0.995821	0.997227	down
FBgn0261938	mtRNApol	mitochondrial RNA polymerase	792.775	-0.053962	0.0944242	-0.571485	0.567671	0.682782	down
FBgn0016926	Pino	Pinocchio	2252.56	0.468599	0.111318	4.20957	2.56e-05	0.000136944	up
FBgn0031304	TBC1D23	TBC1 domain family member 23	367.959	-0.0598365	0.122834	-0.487132	0.626164	0.73045	down
FBgn0031306	CG4577	None	434.956	0.206286	0.133938	1.54016	0.123522	0.213529	up
FBgn0031307	MFS3	Major Facilitator Superfamily Transporter 3	1716.75	0.126357	0.0894123	1.41319	0.157599	0.260212	up
FBgn0283525	l(2)10685	lethal (2) 10685	205.477	-0.555611	0.1609	-3.45315	0.00055408	0.00209084	down
FBgn0031309	Tfb4	Transcription factor B4	73.7906	-0.43551	0.249119	-1.7482	0.0804297	0.150949	down
FBgn0031310	Vps29	Vacuolar protein sorting 29	259.809	-0.425864	0.147221	-2.89269	0.00381956	0.0113279	down
FBgn0261458	capt	capulet	2110.46	-0.141273	0.0861989	-1.63892	0.101229	0.181892	down
FBgn0264267	asRNA:CR43767	antisense RNA:CR43767	2.08363	0.339759	1.45588	0.233371	0.815474	0.876829	up
FBgn0031312	Tango14	Transport and Golgi organization 14	356.985	-0.409419	0.12794	-3.20008	0.00137391	0.0046634	down
FBgn0031313	CG5080	None	274.872	-0.351137	0.147374	-2.38263	0.0171894	0.0415437	down
FBgn0031314	IntS14	Integrator 14	138.107	-0.572316	0.179396	-3.19024	0.00142153	0.00481209	down
FBgn0031315	CG14341	None	64.9934	-0.224964	0.25697	-0.875451	0.381329	0.514438	down
FBgn0024314	Plap	Phospholipase A2 activator protein	626.05	-0.484593	0.117204	-4.13462	3.56e-05	0.000183216	down
FBgn0051922	CG31922	None	27.1185	-0.469979	0.383025	-1.22702	0.219815	0.337425	down
FBgn0031317	Charon	Charon	143.635	0.0895533	0.179865	0.497891	0.618561	0.724198	up
FBgn0031318	CG4887	None	553.597	-0.0347051	0.111701	-0.310696	0.756032	0.834422	down
FBgn0031319	CG4896	None	358.552	-0.0164394	0.129018	-0.127419	0.898609	0.933783	down
FBgn0031320	CG5126	None	245.376	0.154792	0.15166	1.02065	0.307421	0.437405	up
FBgn0031321	Tgt	tRNA-guanine transglycosylase	198.094	-0.286275	0.159146	-1.79882	0.0720472	0.13763	down
FBgn0031322	CG5001	None	1773	-0.131176	0.0780613	-1.68043	0.0928743	0.170222	down
FBgn0263080	CG43348	None	58.7083	1.18521	0.310829	3.81306	0.000137259	0.000609103	sig_up
FBgn0263081	CG43349	None	299.871	0.403593	0.14886	2.71122	0.00670352	0.0183998	up
FBgn0040723	CG5011	None	145.609	0.728911	0.190024	3.83588	0.000125113	0.000559803	up
FBgn0031324	CG14342	None	1.9946	2.13521	1.58477	1.34733	0.177872	0.28584	up
FBgn0259229	CG42329	None	40.6079	2.39242	0.413035	5.79229	6.94e-09	7.71e-08	sig_up
FBgn0031327	CG5397	None	254.192	-0.0134263	0.156077	-0.0860235	0.931448	0.954927	down
FBgn0041097	robo3	roundabout 3	158.512	0.45329	0.195859	2.31436	0.0206477	0.0485574	up
FBgn0053126	NLaz	Neural Lazarillo	56.2167	0.772643	0.302816	2.55153	0.0107252	0.0276399	up
FBgn0031337	CG14346	None	8.36773	0.582222	0.714253	0.815148	0.414988	0.546465	up
FBgn0002543	robo2	roundabout 2	112.269	0.370771	0.206975	1.79138	0.0732317	0.139531	up
FBgn0263321	CG43402	None	5.13819	0.160074	0.893201	0.179214	0.857769	0.906417	up
FBgn0053128	CG33128	None	4383.55	0.641918	0.106674	6.01754	1.77e-09	2.17e-08	up
FBgn0051926	CG31926	None	6.00336	0.95446	0.888961	1.07368	0.282966	0.409856	up
FBgn0031343	CG18131	None	18.4888	0.578124	0.492724	1.17332	0.240667	0.362325	up
FBgn0031344	CG7420	None	177.649	-0.0182843	0.175353	-0.104271	0.916954	0.94545	down
FBgn0261509	haf	hattifattener	1517.94	1.04221	0.119368	8.73108	2.52e-18	1.21e-16	sig_up
FBgn0031347	CG10869	None	2.57597	1.28454	1.3602	0.944374	0.344979	0.477753	up
FBgn0051935	CG31935	None	171.725	0.0907264	0.166759	0.544058	0.586402	0.697547	up
FBgn0031351	CG14352	None	31.8157	-0.20474	0.356933	-0.57361	0.566232	0.681639	down
FBgn0021906	RFeSP	Rieske iron-sulfur protein	2515.87	-0.526861	0.100928	-5.22014	1.79e-07	1.57e-06	down
FBgn0265814	lncRNA:CR44603	long non-coding RNA:CR44603	15.4914	0.478518	0.527731	0.906746	0.364541	0.497947	up
FBgn0086758	chinmo	Chronologically inappropriate morphogenesis	3256.42	0.471056	0.121835	3.86634	0.00011048	0.000501649	up
FBgn0011570	cpb	capping protein beta	828.473	-0.065593	0.101375	-0.647033	0.51761	0.640354	down
FBgn0031356	CG17660	None	620.139	0.136609	0.098665	1.38457	0.166184	0.271049	up
FBgn0266311	asRNA:CR44976	antisense RNA:CR44976	6.59118	1.55722	0.832303	1.87097	0.0613486	0.120541	up
FBgn0031357	mRpL48	mitochondrial ribosomal protein L48	374.507	-0.642661	0.122995	-5.2251	1.74e-07	1.53e-06	down
FBgn0086698	frtz	fritz	135.351	0.202095	0.203163	0.994743	0.319861	0.450697	up
FBgn0031359	Rim2	Replication in mitochondria 2	658.868	0.29074	0.107509	2.70432	0.00684434	0.0186824	up
FBgn0000579	Eno	Enolase	19238.8	0.0355494	0.077104	0.461057	0.644757	0.745043	up
FBgn0260648	Rrp40	Ribosomal RNA processing 40	272.432	-0.902043	0.160945	-5.60467	2.09e-08	2.15e-07	down
FBgn0031360	CG31937	None	825.641	-0.101931	0.0941575	-1.08256	0.279005	0.405493	down
FBgn0031361	CG17652	None	143.605	-0.40255	0.194449	-2.0702	0.0384332	0.0814077	down
FBgn0264494	CG17646	None	984.768	0.575296	0.0981803	5.85959	4.64e-09	5.29e-08	up
FBgn0027597	CG17712	None	122.111	0.0470755	0.196174	0.239969	0.810355	0.873643	up
FBgn0031365	CG17650	None	11.0007	0.174401	0.645412	0.270217	0.786993	0.857419	up
FBgn0051664	CG31664	None	639.554	-0.114012	0.112497	-1.01347	0.310838	0.440829	down
FBgn0051665	wry	weary	328.223	0.430841	0.145742	2.95618	0.00311471	0.00949813	up
FBgn0051663	CG31663	None	309.492	-0.112261	0.131624	-0.85289	0.39372	0.525903	down
FBgn0031374	Wdr62	WD repeat domain 62	1730	1.05996	0.10135	10.4585	1.34e-25	1.55e-23	sig_up
FBgn0031375	erm	earmuff	12.6377	-0.595257	0.571189	-1.04214	0.297348	0.426765	down
FBgn0267972	Der-1	Derlin-1	666.093	-0.388798	0.0996821	-3.90038	9.6e-05	0.000441037	down
FBgn0031377	CG15356	None	243.949	-0.233902	0.150615	-1.55298	0.120429	0.209074	down
FBgn0031378	CG15362	None	82.491	-0.538152	0.257154	-2.09272	0.036374	0.0778159	down
FBgn0031379	CG7289	None	399.323	-0.189994	0.125001	-1.51994	0.128526	0.220133	down
FBgn0001125	Got2	Glutamate oxaloacetate transaminase 2	6696.59	-0.037629	0.0764412	-0.492261	0.622535	0.727562	down
FBgn0031381	Npc2a	Niemann-Pick type C-2a	199.206	-0.760461	0.203113	-3.74403	0.000181094	0.000777476	down
FBgn0262148	lncRNA:CR42874	long non-coding RNA:CR42874	4.43	1.57565	1.0771	1.46286	0.143504	0.24063	up
FBgn0053543	CG33543	None	106.377	0.50728	0.208663	2.4311	0.015053	0.037148	up
FBgn0040718	CG15353	None	710.524	-3.39476	0.313998	-10.8114	3.04e-27	4.31e-25	sig_down
FBgn0040717	Nplp4	Neuropeptide-like precursor 4	2090.32	-1.97649	0.158817	-12.4451	1.49e-35	4.56e-33	sig_down
FBgn0031384	CG4238	None	103.202	0.517647	0.211003	2.45326	0.0141567	0.035181	up
FBgn0259192	CG42296	None	37.8496	1.55123	0.570553	2.71882	0.00655147	0.0180392	sig_up
FBgn0259230	lectin-22C	lectin-22C	191.709	-0.15607	0.172561	-0.904434	0.365765	0.499047	down
FBgn0003557	Su(dx)	Suppressor of deltex	930.604	0.157639	0.0942204	1.67309	0.0943102	0.172269	up
FBgn0028952	Kebab	Kinetochore and EB1 associated basic protein	9.07974	-0.282551	0.6935	-0.407428	0.683694	0.77602	down
FBgn0053516	dpr3	defective proboscis extension response 3	47.5592	0.454981	0.336878	1.35058	0.176829	0.284668	up
FBgn0031389	CG4259	None	262.379	-0.991999	0.160536	-6.17928	6.44e-10	8.54e-09	down
FBgn0004507	GlyP	Glycogen phosphorylase	18445.9	0.615307	0.0651381	9.44619	3.51e-21	2.39e-19	up
FBgn0031390	tho2	tho2	942.971	-0.0863609	0.0944783	-0.914082	0.360674	0.493973	down
FBgn0031391	CG11723	None	121.494	0.121974	0.19986	0.610296	0.541666	0.661103	up
FBgn0027509	TBCD	tubulin folding cofactor D	353.299	-0.193258	0.134357	-1.43839	0.150324	0.250107	down
FBgn0031392	AIF	Apoptosis inducing factor	1452.82	-0.567435	0.0823489	-6.89063	5.55e-12	1.02e-10	down
FBgn0031393	CG15382	None	21.026	0.33418	0.464669	0.719178	0.472031	0.599926	up
FBgn0000097	aop	anterior open	782.547	0.591234	0.127955	4.62065	3.83e-06	2.49e-05	up
FBgn0031395	CG10874	None	195.312	0.126647	0.164312	0.770771	0.440842	0.570896	up
FBgn0051668	CG31668	None	203.707	-0.662508	0.169027	-3.91953	8.87e-05	0.000410739	down
FBgn0053124	CG33124	None	125.285	-0.0270285	0.193878	-0.13941	0.889126	0.927034	down
FBgn0031397	CG15385	None	85.6238	-0.129134	0.226278	-0.570686	0.568213	0.683353	down
FBgn0010288	Uch	Ubiquitin carboxy-terminal hydrolase	516.827	-0.307672	0.113311	-2.71528	0.00662191	0.0182	down
FBgn0085203	CG34174	None	54.4026	-0.750862	0.277393	-2.70685	0.00679242	0.0185809	down
FBgn0031398	daed	daedalus	74.4576	-0.146744	0.243652	-0.602269	0.546995	0.666361	down
FBgn0031399	mio	missing oocyte	348.49	0.215293	0.149132	1.44363	0.148842	0.248041	up
FBgn0031401	papi	papi	958.073	-0.249037	0.0993741	-2.50606	0.0122085	0.0309289	down
FBgn0031403	CG15387	None	62.6481	-0.0833163	0.262819	-0.31701	0.751236	0.83026	down
FBgn0267378	sau	sauron	1253.29	-0.0806025	0.0833295	-0.967274	0.333407	0.465908	down
FBgn0264945	asRNA:CR44114	antisense RNA:CR44114	7.91272	0.190793	0.713878	0.267262	0.789267	0.858914	up
FBgn0262126	Sec24CD	Secretory 24CD	1855.46	-0.357304	0.118609	-3.01244	0.00259157	0.00811387	down
FBgn0264979	CG4267	None	581.414	0.692379	0.123275	5.61655	1.95e-08	2.02e-07	up
FBgn0031412	CG16995	None	22.445	0.760048	0.457944	1.6597	0.0969754	0.176019	up
FBgn0031413	CG9967	None	72.8949	-0.164478	0.243995	-0.674102	0.500246	0.625418	down
FBgn0031414	eys	eyes shut	139.626	0.513408	0.204651	2.5087	0.0121175	0.0307367	up
FBgn0014010	Rab5	Rab5	1921.54	0.119455	0.0805765	1.4825	0.138207	0.233368	up
FBgn0261647	Axud1	AXIN1 up-regulated 1	320.451	0.00458136	0.13225	0.0346417	0.972365	0.982671	up
FBgn0031417	CG3597	None	3.07149	-1.37362	1.18288	-1.16125	0.24554	0.368242	down
FBgn0031418	CG3609	None	3476.78	-0.542027	0.0861155	-6.29418	3.09e-10	4.36e-09	down
FBgn0031419	CG15390	None	113.804	-0.485683	0.212427	-2.28636	0.0222334	0.0516443	down
FBgn0031420	Atxn7	Ataxin 7	254.765	-0.140682	0.158063	-0.890036	0.373446	0.506999	down
FBgn0264672	Eogt	EGF-domain O-GlcNAc transferase	227.863	-0.529024	0.148763	-3.55615	0.000376325	0.00147961	down
FBgn0031422	PIG-Wa	Phosphatidylinositol glycan anchor biosynthesis class W a	44.1774	-0.535657	0.311161	-1.72148	0.0851637	0.158496	down
FBgn0287218	CG46448	None	31.6611	0.345291	0.373024	0.925653	0.354626	0.488106	up
FBgn0031424	VGlut	Vesicular glutamate transporter	587.153	0.280154	0.128246	2.1845	0.0289253	0.0641923	up
FBgn0031426	CG18641	None	116.844	2.79001	0.653759	4.26765	1.98e-05	0.000109079	sig_up
FBgn0085477	CG34448	None	8.023	1.91792	0.855252	2.24252	0.0249278	0.0568098	up
FBgn0085476	CG34447	None	20.7627	2.79725	0.697628	4.00966	6.08e-05	0.000294483	sig_up
FBgn0031428	CG9886	None	148.693	0.250365	0.175568	1.42603	0.153859	0.255127	up
FBgn0266217	lncRNA:CR44912	long non-coding RNA:CR44912	5.58116	2.00505	0.941013	2.13074	0.0331107	0.0718645	up
FBgn0000490	dpp	decapentaplegic	267.497	0.441521	0.149841	2.9466	0.00321287	0.00976336	up
FBgn0264978	Slh	SLY-1 homologous	561.256	-0.412504	0.12865	-3.2064	0.00134409	0.00457176	down
FBgn0011818	oaf	out at first	345.455	-0.220968	0.131108	-1.68539	0.0919143	0.168954	down
FBgn0031432	Cyp309a1	Cyp309a1	449.811	0.596888	0.154861	3.85433	0.000116045	0.000523565	up
FBgn0031434	insv	insensitive	31.5977	-0.473716	0.376314	-1.25883	0.208091	0.323143	down
FBgn0031435	Elba2	Early boundary activity 2	8.56079	0.0108954	0.681318	0.0159916	0.987241	0.99271	up
FBgn0031436	ND-B17.2	NADH dehydrogenase (ubiquinone) B17.2 subunit	1420.19	-0.0692814	0.0914995	-0.757179	0.448943	0.578553	down
FBgn0031437	Arpc5	Actin-related protein 2/3 complex, subunit 5	368.091	-0.206349	0.119386	-1.72842	0.0839126	0.156556	down
FBgn0026479	Drp1	Dynamin related protein 1	1164.03	-0.144627	0.0966383	-1.49658	0.134503	0.228394	down
FBgn0250835	CG15394	None	34.0029	0.140303	0.364127	0.385315	0.700004	0.789322	up
FBgn0051690	CG31690	None	33.5201	0.665001	0.358506	1.85492	0.0636072	0.124012	up
FBgn0031446	Trf5	TBP-related factor 5	5.68449	2.35844	1.01673	2.31963	0.0203607	0.0480417	sig_up
FBgn0031449	CG31689	None	867.081	0.734108	0.117136	6.26712	3.68e-10	5.11e-09	up
FBgn0031450	Hrs	Hepatocyte growth factor regulated tyrosine kinase substrate	244.245	0.252253	0.145956	1.72828	0.0839377	0.156574	up
FBgn0031451	CG9961	None	5.03059	-0.562721	1.05121	-0.53531	0.592435	0.702075	down
FBgn0031452	Cwc25	Cwc25	162.645	-0.329415	0.1897	-1.73651	0.0824734	0.154325	down
FBgn0250906	Pgk	Phosphoglycerate kinase	5034.85	-0.112156	0.0745871	-1.50369	0.13266	0.22602	down
FBgn0031453	Bacc	Bacchus	4402.8	-0.265018	0.070248	-3.77261	0.000161551	0.000705862	down
FBgn0031456	Tnpo-SR	Transportin-Serine/Arginine rich	192.907	-0.310486	0.16564	-1.87447	0.0608656	0.119778	down
FBgn0031457	Snx21	Sorting nexin 21	97.4379	0.503247	0.228083	2.20642	0.0273545	0.0612938	up
FBgn0031458	aph-1	anterior pharynx defective 1	148.437	-0.00413658	0.178916	-0.0231202	0.981554	0.98905	down
FBgn0026324	Taf10b	TBP-associated factor 10b	148.287	-0.451536	0.1823	-2.47689	0.0132532	0.0332268	down
FBgn0028398	Taf10	TBP-associated factor 10	205.328	-0.291104	0.161927	-1.79775	0.0722168	0.137861	down
FBgn0019830	colt	congested-like trachea	1340.62	-0.163783	0.0853387	-1.91921	0.0549582	0.109984	down
FBgn0031459	HINT1	histidine triad nucleotide binding protein 1	1228.06	-0.347591	0.0909848	-3.82032	0.000133277	0.000593523	down
FBgn0031460	CG15399	None	3.30848	1.7909	1.18895	1.50629	0.131994	0.22502	up
FBgn0004242	Syt1	Synaptotagmin 1	1214.17	0.463177	0.108013	4.28817	1.8e-05	0.000100498	up
FBgn0031461	daw	dawdle	621.22	0.495165	0.104888	4.72089	2.35e-06	1.61e-05	up
FBgn0031463	G6P	Glucose-6-Phosphatase	11.1729	0.289821	0.603705	0.480071	0.631177	0.734378	up
FBgn0283531	Duox	Dual oxidase	811.37	0.538785	0.109667	4.91293	8.97e-07	6.76e-06	up
FBgn0031466	CG3119	None	68.7159	-0.385149	0.255383	-1.50812	0.131523	0.224284	down
FBgn0031467	Cpr23B	Cuticular protein 23B	239.922	3.31788	2.01046	1.65031	0.0988801	0.178724	up
FBgn0031468	CG2975	None	71.2004	2.46275	0.357194	6.89471	5.4e-12	9.96e-11	sig_up
FBgn0031471	CG3117	None	2.27402	-1.46302	1.35161	-1.08243	0.27906	0.405493	down
FBgn0031473	CG3104	None	231.28	0.0785418	0.168287	0.466714	0.640705	0.742375	up
FBgn0015521	RpS21	Ribosomal protein S21	5568.92	-0.387621	0.0788544	-4.91565	8.85e-07	6.68e-06	down
FBgn0031474	CG2991	None	591.309	0.201084	0.107683	1.86737	0.06185	0.121421	up
FBgn0051694	CG31694	None	1609.86	0.0822594	0.0795162	1.0345	0.300903	0.430615	up
FBgn0031478	CG8814	None	275.863	0.263104	0.154255	1.70565	0.0880733	0.163002	up
FBgn0031479	Prx6005	Peroxiredoxin 6005	237.619	-0.325653	0.144856	-2.24811	0.0245692	0.0561391	down
FBgn0051950	Sbat	Sabbat	88.2157	-0.957082	0.224004	-4.27262	1.93e-05	0.000106882	down
FBgn0028970	betaggt-II	beta subunit of type II geranylgeranyl transferase	278.824	-0.0663104	0.139851	-0.474152	0.635391	0.738038	down
FBgn0024947	NTPase	NTPase	1736.4	0.60731	0.0764778	7.94099	2.01e-15	6.43e-14	up
FBgn0041111	lilli	lilliputian	537.09	0.236936	0.10437	2.27015	0.0231985	0.0535245	up
FBgn0010263	Rbp9	RNA-binding protein 9	972.04	0.199894	0.0926816	2.15678	0.0310227	0.0679959	up
FBgn0024920	Ts	Thymidylate synthase	228.109	-0.678882	0.152969	-4.43804	9.08e-06	5.43e-05	down
FBgn0004584	Rrp1	Recombination repair protein 1	183.945	-0.277281	0.165638	-1.67402	0.0941264	0.172017	down
FBgn0260639	gammaTub23C	gamma-Tubulin at 23C	157.973	-0.123494	0.172442	-0.716148	0.4739	0.601761	down
FBgn0031483	CG9641	None	79.7139	0.655321	0.251207	2.60869	0.00908887	0.0240456	up
FBgn0031484	CG3165	None	103.963	-0.197615	0.205549	-0.9614	0.336351	0.468563	down
FBgn0031485	CG9643	None	212.541	-0.712339	0.15135	-4.70658	2.52e-06	1.71e-05	down
FBgn0250786	Chd1	Chromodomain-helicase-DNA-binding protein 1	1187.29	0.271573	0.0902928	3.0077	0.00263235	0.00822166	up
FBgn0025109	Bem46	Bem46	192.308	0.0301517	0.157629	0.191282	0.848305	0.900272	up
FBgn0002989	okr	okra	82.5392	-0.294503	0.246194	-1.19622	0.23161	0.351723	down
FBgn0025681	CG3558	None	635.42	0.375668	0.103233	3.63902	0.000273681	0.00112191	up
FBgn0031488	Ccdc85	None	147.014	0.135026	0.204393	0.66062	0.508856	0.632697	up
FBgn0031489	CG17224	None	238.862	-0.317842	0.141477	-2.24659	0.024666	0.0563377	down
FBgn0031490	CG17264	None	7.12549	0.341681	0.76291	0.447866	0.65425	0.752308	up
FBgn0031491	alpha4GT1	alpha1,4-galactosyltransferase 1	141.246	-0.25274	0.182749	-1.38299	0.166667	0.271486	down
FBgn0031492	CG3542	None	376.174	-0.439683	0.121652	-3.61427	0.0003012	0.00121887	down
FBgn0031493	Sf3b2	Splicing factor 3b subunit 2	631.263	-0.103018	0.100199	-1.02813	0.303889	0.43363	down
FBgn0031494	CG17219	None	229.305	-0.549377	0.152633	-3.59933	0.000319033	0.00128017	down
FBgn0031495	GABPI	beta4GalNAcTB pilot	235.41	-0.263137	0.153207	-1.71753	0.0858827	0.159522	down
FBgn0031496	CG17258	None	13.0919	-0.128016	0.581016	-0.220332	0.825613	0.883845	down
FBgn0031497	SerRS	Seryl-tRNA synthetase	1965.18	-0.500162	0.100802	-4.96181	6.98e-07	5.39e-06	down
FBgn0031498	CG17260	None	88.307	-0.373636	0.226713	-1.64806	0.0993408	0.179351	down
FBgn0243513	cnir	cornichon related	50.0455	-0.285061	0.29887	-0.953795	0.340187	0.47264	down
FBgn0031500	CG17221	None	208.781	-0.237243	0.151578	-1.56515	0.117548	0.205013	down
FBgn0031501	CG17261	None	24.0718	0.174269	0.417196	0.417715	0.676155	0.770368	up
FBgn0042627	FASN2	Fatty acid synthase 2	517.806	0.685017	0.109872	6.23469	4.53e-10	6.2e-09	up
FBgn0283427	FASN1	Fatty acid synthase 1	40066.9	-0.0861745	0.144134	-0.597876	0.549923	0.668589	down
FBgn0015600	toc	toucan	775.522	0.27353	0.095616	2.86071	0.00422687	0.0123595	up
FBgn0031505	ND-B14.5B	NADH dehydrogenase (ubiquinone) B14.5 B subunit	1446.04	-0.236879	0.0848523	-2.79167	0.00524375	0.0149125	down
FBgn0011648	Mad	Mothers against dpp	342.744	0.196465	0.128258	1.5318	0.125572	0.216249	up
FBgn0260817	gkt	glaikit	54.6032	-0.268062	0.278502	-0.962515	0.335791	0.468004	down
FBgn0014906	Hydr2	alpha/beta hydrolase2	688.029	-0.234681	0.117189	-2.00258	0.0452221	0.0933823	down
FBgn0264744	CG44002	None	24.2206	-0.758669	0.434856	-1.74464	0.081047	0.151982	down
FBgn0264745	CR44003	None	10.2147	0.154232	0.650113	0.237238	0.812472	0.875202	up
FBgn0085422	CG34393	None	32.2647	0.889818	0.362966	2.45152	0.0142256	0.0353367	up
FBgn0031514	OtopLb	Otopetrin-like b	453.14	0.634382	0.132748	4.77884	1.76e-06	1.24e-05	up
FBgn0031515	CG9664	None	95.368	0.728382	0.243172	2.99534	0.00274142	0.00850379	up
FBgn0031516	CG9663	None	291.927	0.111735	0.139426	0.801389	0.422906	0.553933	up
FBgn0031518	CG3277	None	179.349	0.999301	0.177133	5.64153	1.69e-08	1.76e-07	up
FBgn0031517	CG15406	None	331.195	0.541145	0.12999	4.16298	3.14e-05	0.000164405	up
FBgn0031519	Fign	Fidgetin	8.44169	-0.0216632	0.697693	-0.0310497	0.97523	0.984354	down
FBgn0031520	CG8837	None	141.646	-0.514192	0.183794	-2.79765	0.00514751	0.0146608	down
FBgn0053281	CG33281	None	900.307	0.430456	0.0961458	4.47712	7.57e-06	4.62e-05	up
FBgn0053282	CG33282	None	188.976	0.863156	0.198402	4.35054	1.36e-05	7.8e-05	up
FBgn0031522	CG3285	None	341.467	0.929888	0.129349	7.18901	6.53e-13	1.42e-11	up
FBgn0031523	CG15408	None	164.116	-0.265321	0.170493	-1.5562	0.11966	0.207994	down
FBgn0020445	E23	Early gene at 23	526.722	-0.318533	0.118072	-2.69779	0.00698008	0.0189935	down
FBgn0031526	CG8838	None	5.91254	0.173967	0.816515	0.21306	0.83128	0.887768	up
FBgn0085423	GramD1B	GRAM domain containing 1B	725.267	0.443288	0.10473	4.2327	2.31e-05	0.000125123	up
FBgn0031528	CG15412	None	71.7175	1.1051	0.267809	4.12644	3.68e-05	0.000189676	sig_up
FBgn0031529	CG9662	None	150.846	-0.912982	0.18443	-4.95028	7.41e-07	5.7e-06	down
FBgn0016698	Ptpa	Phosphotyrosyl phosphatase activator	232.703	-0.275846	0.146251	-1.88611	0.0592801	0.11733	down
FBgn0031530	Pgant2	Polypeptide N-Acetylgalactosaminyltransferase 2	896.377	0.936785	0.128141	7.31059	2.66e-13	6.13e-12	up
FBgn0031533	CG2772	None	291.659	0.860858	0.13663	6.30065	2.96e-10	4.2e-09	up
FBgn0031534	Snx1	Sorting nexin 1	347.936	-0.0380754	0.124453	-0.305943	0.759648	0.836908	down
FBgn0031535	CG12795	None	160.585	-0.434455	0.166889	-2.60325	0.00923451	0.0243514	down
FBgn0031536	Cog3	Component of oligomeric golgi complex 3	272.524	-0.217231	0.139261	-1.55988	0.118789	0.206765	down
FBgn0266670	Sec5	Secretory 5	284.644	-0.199714	0.137591	-1.4515	0.146641	0.244948	down
FBgn0031538	CG3246	None	1263.57	-0.201802	0.0852706	-2.36661	0.017952	0.0431023	down
FBgn0005616	msl-2	male-specific lethal 2	227.107	0.430377	0.157887	2.72585	0.00641354	0.0177196	up
FBgn0021967	ND-PDSW	NADH dehydrogenase (ubiquinone) PDSW subunit	1963.19	-0.312699	0.0738221	-4.23585	2.28e-05	0.000123618	down
FBgn0031540	Pif1	Pif1 DNA helicase	158.635	-0.689581	0.179252	-3.847	0.000119573	0.000537133	down
FBgn0051956	Pgant4	Polypeptide N-Acetylgalactosaminyltransferase 4	410.687	-0.0368985	0.118169	-0.312251	0.75485	0.833279	down
FBgn0264549	lncRNA:CR43928	long non-coding RNA:CR43928	6.53995	3.44023	1.26578	2.71787	0.00657042	0.0180826	sig_up
FBgn0261560	Thor	Thor	4039.21	2.52742	0.0953791	26.4987	1e-154	5.7e-151	sig_up
FBgn0031542	CG15414	None	311.134	0.566183	0.165111	3.42911	0.000605556	0.00226699	up
FBgn0014396	tim	timeless	42.4163	0.862385	0.374671	2.30171	0.0213514	0.0499637	up
FBgn0051954	CG31954	None	61.8165	3.0384	0.438962	6.92178	4.46e-12	8.39e-11	sig_up
FBgn0284253	LeuRS	Leucyl-tRNA synthetase	2074.24	-0.40369	0.0823585	-4.90162	9.51e-07	7.13e-06	down
FBgn0031544	CG17593	None	1341.52	-0.239471	0.101551	-2.35813	0.0183672	0.0439782	down
FBgn0031547	Sr-CIV	Scavenger receptor class C, type IV	39.9107	0.180287	0.326353	0.552429	0.580654	0.692816	up
FBgn0031548	CG8852	None	259.769	0.0875083	0.150901	0.579905	0.561978	0.678524	up
FBgn0031549	Spindly	Spindly	45.3837	-0.112374	0.341651	-0.328916	0.742219	0.823583	down
FBgn0031550	IFT57	Intraflagellar transport 57	2.15351	0.39103	1.34416	0.290911	0.771119	0.845727	up
FBgn0024244	drm	drumstick	547.261	0.183924	0.102122	1.80102	0.0717004	0.137175	up
FBgn0004892	sob	sister of odd and bowl	87.2637	0.280432	0.229805	1.2203	0.22235	0.340533	up
FBgn0002985	odd	odd skipped	104.101	0.177555	0.23702	0.749114	0.453789	0.58334	up
FBgn0015663	Ugt36A1	UDP-glycosyltransferase family 36 member A1	275.124	0.224902	0.166391	1.35165	0.176489	0.284285	up
FBgn0000721	for	foraging	2161.58	0.642172	0.0792151	8.10669	5.2e-16	1.82e-14	up
FBgn0085369	Drgx	Dorsal root ganglia homeobox	12.9958	-0.663757	0.569911	-1.16467	0.244154	0.366699	down
FBgn0031558	CG16704	None	944.036	1.04002	0.165015	6.3026	2.93e-10	4.16e-09	sig_up
FBgn0031559	CG3513	None	16.7212	1.45825	0.559403	2.6068	0.00913918	0.0241505	sig_up
FBgn0263096	CR43364	None	6.62277	0.48117	0.845247	0.569266	0.569176	0.683939	up
FBgn0262721	CG43165	None	26.5908	0.811469	0.418503	1.93898	0.052504	0.105951	up
FBgn0031560	CG16713	None	745.622	0.996901	0.174179	5.72344	1.04e-08	1.13e-07	up
FBgn0031561	IM33	Immune induced molecule 33	6549.43	-0.0644161	0.0871998	-0.738718	0.460078	0.588492	down
FBgn0031562	CG3604	None	2080.73	0.995653	0.281664	3.5349	0.000407925	0.00158641	up
FBgn0031563	CG10031	None	249.018	1.13112	0.162095	6.97814	2.99e-12	5.74e-11	sig_up
FBgn0031564	CG2816	None	184.757	0.172619	0.171697	1.00537	0.31472	0.445021	up
FBgn0051778	CG31778	None	372.86	0.739655	0.143697	5.14733	2.64e-07	2.23e-06	up
FBgn0051777	CG31777	None	155.146	-0.784057	0.17473	-4.48724	7.22e-06	4.42e-05	down
FBgn0015376	cutlet	cutlet	152.773	-0.242285	0.174714	-1.38675	0.165518	0.270197	down
FBgn0051955	CG31955	None	42.9877	-0.865715	0.322916	-2.68093	0.00734181	0.0198825	down
FBgn0031566	CG2818	None	561.159	0.0664384	0.115687	0.574296	0.565768	0.681287	up
FBgn0040104	lectin-24A	lectin-24A	173.197	0.197404	0.264925	0.74513	0.456193	0.585304	up
FBgn0003386	Shaw	Shaker cognate w	314.851	0.639409	0.134567	4.75159	2.02e-06	1.41e-05	up
FBgn0031568	CG10019	None	142.855	0.859919	0.222407	3.86642	0.000110444	0.000501649	up
FBgn0263846	CG43707	None	410.534	-0.0893434	0.131663	-0.678578	0.497405	0.622965	down
FBgn0004893	bowl	brother of odd with entrails limited	877.975	0.272695	0.106597	2.55818	0.010522	0.0271843	up
FBgn0051960	CG31960	None	4.31054	-0.317714	0.967442	-0.328407	0.742604	0.82393	down
FBgn0031571	bark	bark beetle	653.93	0.541711	0.104729	5.17248	2.31e-07	1.98e-06	up
FBgn0021800	Reph	Regulator of eph expression	271.984	-0.465061	0.141909	-3.27717	0.00104853	0.00367326	down
FBgn0031573	CG3407	None	78.5729	0.0270209	0.229666	0.117653	0.906342	0.938894	up
FBgn0003430	slp1	sloppy paired 1	24.6993	-0.877607	0.436813	-2.00911	0.0445251	0.0922452	down
FBgn0004567	slp2	sloppy paired 2	42.3755	0.356596	0.32575	1.09469	0.273652	0.399703	up
FBgn0031574	TTLL4B	Tubulin tyrosine ligase-like 4B	32.4276	-0.982244	0.378812	-2.59296	0.00951536	0.0249875	down
FBgn0031575	Cep97	Centrosomal protein 97kDa	98.9499	-0.0947185	0.211151	-0.448582	0.653733	0.751866	down
FBgn0051957	CG31957	None	124.368	-0.647209	0.20563	-3.14745	0.00164701	0.00547324	down
FBgn0000256	capu	cappuccino	208.945	0.265123	0.162929	1.62723	0.103688	0.18523	up
FBgn0051774	fred	friend of echinoid	72.2624	0.562971	0.257839	2.18342	0.0290051	0.0643568	up
FBgn0264341	CG43797	None	13.2854	0.900485	0.565595	1.5921	0.111362	0.19652	up
FBgn0085205	CG34176	None	180.226	0.47767	0.171627	2.78319	0.00538271	0.0152335	up
FBgn0031579	CG15422	None	384.061	0.553476	0.127171	4.35222	1.35e-05	7.75e-05	up
FBgn0031580	CG15423	None	698.167	0.365994	0.12794	2.86068	0.00422732	0.0123595	up
FBgn0264295	CG43773	None	3.86762	-0.684401	1.10091	-0.621667	0.534161	0.654337	down
FBgn0264296	CG43774	None	247.777	0.157684	0.145666	1.0825	0.279029	0.405493	up
FBgn0000547	ed	echinoid	704.138	0.158165	0.0979122	1.61538	0.106228	0.18896	up
FBgn0020376	Sr-CIII	Scavenger receptor class C, type III	22.797	0.460902	0.468661	0.983445	0.325389	0.456784	up
FBgn0014033	Sr-CI	Scavenger receptor class C, type I	135.022	0.370461	0.184766	2.00503	0.0449601	0.0929766	up
FBgn0051961	TBCC	Tubulin-binding cofactor C	155.954	0.331	0.18262	1.81251	0.0699075	0.134243	up
FBgn0040102	lectin-24Db	lectin-24Db	10.0329	0.085822	0.686671	0.124983	0.900537	0.935237	up
FBgn0031589	Naprt	Nicotinate phosphoribosyltransferase	1110.96	0.167743	0.098859	1.69679	0.0897367	0.165541	up
FBgn0001075	ft	fat	490.734	-0.618363	0.11997	-5.15431	2.55e-07	2.16e-06	down
FBgn0031590	CG3702	None	1699.29	-0.358042	0.0858535	-4.17038	3.04e-05	0.000159967	down
FBgn0003941	RpL40	Ribosomal protein L40	17773.2	-0.168459	0.071412	-2.35897	0.0183258	0.0438883	down
FBgn0265819	lncRNA:CR44608	long non-coding RNA:CR44608	2.64332	-1.75446	1.28516	-1.36517	0.172199	0.278658	down
FBgn0010473	tutl	turtle	732.622	0.402037	0.12433	3.23362	0.00122232	0.00420037	up
FBgn0028482	bdl	borderless	73.8873	-0.102849	0.247344	-0.415814	0.677546	0.771307	down
FBgn0020762	Atet	ABC transporter expressed in trachea	652.635	0.618698	0.104869	5.89975	3.64e-09	4.23e-08	up
FBgn0265908	lncRNA:CR44697	long non-coding RNA:CR44697	2.44036	1.20542	1.41715	0.850591	0.394997	0.526987	up
FBgn0265909	lncRNA:CR44698	long non-coding RNA:CR44698	3.34968	0.69033	1.18256	0.583756	0.559384	0.676255	up
FBgn0026319	Traf4	TNF-receptor-associated factor 4	85.5059	0.328214	0.253305	1.29573	0.19507	0.307724	up
FBgn0031597	CG17612	None	58.8116	-0.0622384	0.268878	-0.231474	0.816946	0.877997	down
FBgn0031598	Vps53	Vacuolar protein sorting 53	185.044	0.0985497	0.166271	0.592706	0.553378	0.671485	up
FBgn0261976	Psf2	Partner of Sld Five 2	56.3055	-0.692724	0.276253	-2.50757	0.0121564	0.0308125	down
FBgn0027560	Tps1	Trehalose-6-phosphate synthase 1	3543.11	-0.073411	0.0879575	-0.834619	0.403933	0.536449	down
FBgn0031600	CG3652	None	226.75	-0.329513	0.149253	-2.20775	0.0272616	0.0612064	down
FBgn0022153	l(2)k05819	lethal (2) k05819	809.853	0.00771081	0.0983035	0.0784388	0.937479	0.958756	up
FBgn0053003	CG33003	None	39.9246	8.6088	3.90776	2.203	0.0275945	0.0617218	up
FBgn0031601	Dim1	Dim1	135.953	-0.495539	0.191941	-2.58173	0.00983077	0.0257205	down
FBgn0031602	CG15431	None	109.438	0.468456	0.221842	2.11166	0.0347155	0.0747471	up
FBgn0031603	CG15432	None	98.689	-0.11511	0.233734	-0.492481	0.622379	0.72753	down
FBgn0027609	morgue	modifier of rpr and grim, ubiquitously expressed	151.46	-0.109951	0.174473	-0.630189	0.528571	0.650297	down
FBgn0031604	Elp3	Elongator complex protein 3	498.306	-0.623827	0.116893	-5.33674	9.46e-08	8.67e-07	down
FBgn0025684	MFS18	Major Facilitator Superfamily Transporter 18	347.431	-0.470474	0.138845	-3.38849	0.000702778	0.00257322	down
FBgn0031606	CG15439	None	158.823	0.0515705	0.175555	0.293756	0.768944	0.843994	up
FBgn0031607	Secp43	tRNA Selenocysteine associated protein	166.257	-0.425491	0.18246	-2.33197	0.0197023	0.0466434	down
FBgn0040705	ND-B8	NADH dehydrogenase (ubiquinone) B8 subunit	2.88713	1.0701	1.20939	0.884826	0.37625	0.509404	up
FBgn0019982	Gs1l	GS1-like	948.618	-0.30759	0.099018	-3.10641	0.00189375	0.00619059	down
FBgn0285948	RpL27A	Ribosomal protein L27A	22072.7	-0.270374	0.0807647	-3.34768	0.000814907	0.00293828	down
FBgn0065053	snoRNA:Me18S-C1831	None	15.5366	-0.866007	0.520042	-1.66526	0.0958606	0.17444	down
FBgn0053002	mRpL27	mitochondrial ribosomal protein L27	374.465	-0.570648	0.120537	-4.73421	2.2e-06	1.52e-05	down
FBgn0031608	CG15435	None	43.7297	-0.186576	0.349224	-0.534257	0.593164	0.702571	down
FBgn0031609	CG15443	None	158.579	-0.456706	0.172973	-2.64033	0.00828249	0.0221797	down
FBgn0031610	CG15436	None	43.3545	0.0185136	0.31569	0.0586449	0.953235	0.969642	up
FBgn0031611	FIG4	FIG4 phosphoinositide 5-phosphatase	158.271	0.107978	0.171933	0.628026	0.529987	0.651404	up
FBgn0011603	ine	inebriated	1082.36	-0.30375	0.118637	-2.56034	0.010457	0.0270472	down
FBgn0053196	dpy	dumpy	6240.45	-0.00760811	0.0767668	-0.0991068	0.921053	0.948212	down
FBgn0031613	HP6	Heterochromatin protein 6	11.4489	-0.0237962	0.608686	-0.0390944	0.968815	0.980655	down
FBgn0031619	CG3355	None	1691.41	7.01049	3.15027	2.22536	0.0260573	0.0589105	up
FBgn0031620	CG11929	None	10.2921	0.94447	0.654105	1.44391	0.148763	0.247976	up
FBgn0031621	Elba3	Early boundary activity 3	4.33492	0.940668	1.08631	0.865933	0.386527	0.519413	up
FBgn0031622	CG3251	None	38.4298	0.661954	0.383571	1.72577	0.0843896	0.157365	up
FBgn0085380	CG34351	None	74.8189	0.294974	0.263744	1.11841	0.263393	0.388195	up
FBgn0031623	Taf12L	TBP-associated factor 30kD subunit alpha-2	6.60195	-0.0382254	0.895804	-0.0426716	0.965963	0.978467	down
FBgn0031627	fipi	factor of interpulse interval	107.01	0.19438	0.213324	0.911198	0.362191	0.495512	up
FBgn0031628	CG3294	None	40.7926	-0.278167	0.337858	-0.823325	0.410323	0.542207	down
FBgn0287234	slf	schlaff	18615	0.409239	0.111046	3.6853	0.000228434	0.00095612	up
FBgn0031630	CG15629	None	194.621	0.589525	0.244104	2.41505	0.0157329	0.0385409	up
FBgn0031631	CG3225	None	32.9584	0.155505	0.35993	0.432043	0.66571	0.761704	up
FBgn0031632	CG15628	None	88.2715	0.467993	0.240638	1.9448	0.0517992	0.104808	up
FBgn0031633	Fnta	Farnesyl transferase alpha	406.429	-0.289807	0.120421	-2.40661	0.0161012	0.0393242	down
FBgn0031634	Ir25a	Ionotropic receptor 25a	25.6139	0.504166	0.413844	1.21825	0.223129	0.341448	up
FBgn0031635	tank	tank	293.3	0.306591	0.136188	2.25123	0.024371	0.0557944	up
FBgn0031636	CG12194	None	135.6	1.08258	0.194148	5.57606	2.46e-08	2.51e-07	sig_up
FBgn0031637	mxt	mextli	1317.18	0.26237	0.0850336	3.08548	0.00203221	0.00656593	up
FBgn0031638	CG11927	None	124.254	-0.263257	0.189278	-1.39085	0.164272	0.268781	down
FBgn0031639	mRpS2	mitochondrial ribosomal protein S2	616.25	-0.426318	0.11256	-3.78748	0.000152183	0.00066983	down
FBgn0031640	Mon1	Monensin sensitivity 1	257.876	-0.088932	0.138146	-0.643752	0.519736	0.642423	down
FBgn0051660	smog	smog	263.704	0.461346	0.166924	2.76381	0.00571302	0.0160459	up
FBgn0000286	Cf2	Chorion factor 2	426.564	0.0980305	0.118478	0.827417	0.408001	0.540397	up
FBgn0031643	CG3008	None	452.166	0.304039	0.110646	2.74786	0.00599851	0.0167195	up
FBgn0031645	CG3036	None	1367.43	-0.19315	0.120554	-1.60218	0.109116	0.193309	down
FBgn0031646	snsl	snustorr snarlik	305.632	2.94832	0.891266	3.30802	0.00093959	0.00333798	sig_up
FBgn0041150	hoe1	hoepel1	164.35	-0.413029	0.185372	-2.22811	0.025873	0.0585757	down
FBgn0031649	hoe2	hoepel2	63.6301	0.159406	0.266909	0.59723	0.550354	0.668946	up
FBgn0031650	CG14044	None	3.60143	1.16176	1.11128	1.04542	0.295828	0.424853	up
FBgn0031651	mRpL24	mitochondrial ribosomal protein L24	747.916	-0.527209	0.120129	-4.38869	1.14e-05	6.7e-05	down
FBgn0015000	betaggt-I	beta subunit of type I geranylgeranyl transferase	462.166	0.159785	0.11547	1.38377	0.166427	0.271251	up
FBgn0031652	jet	jetlag	85.131	0.201449	0.232774	0.865426	0.386805	0.519663	up
FBgn0031653	Jon25Biii	Jonah 25Biii	13509.5	-0.149609	0.0979914	-1.52676	0.126821	0.217818	down
FBgn0031654	Jon25Bii	Jonah 25Bii	4291.29	0.104817	0.122945	0.852554	0.393907	0.525966	up
FBgn0020906	Jon25Bi	Jonah 25Bi	8283.11	-0.00310369	0.143632	-0.0216087	0.98276	0.989738	down
FBgn0031655	Marcal1	Marcal1	80.7358	-0.09519	0.235386	-0.4044	0.685918	0.777456	down
FBgn0083960	CG34124	None	6.03545	0.615994	1.03731	0.593836	0.552622	0.670939	up
FBgn0083961	CG34125	None	81.7881	-0.643885	0.227943	-2.82476	0.00473161	0.0136649	down
FBgn0015834	eIF3i	eukaryotic translation initiation factor 3 subunit i	3390.98	-0.294144	0.0739357	-3.97837	6.94e-05	0.000331522	down
FBgn0262467	Scox	Synthesis of cytochrome c oxidase	747.113	-0.449804	0.104245	-4.31488	1.6e-05	9.03e-05	down
FBgn0031657	CG3756	None	403.684	-0.770891	0.125809	-6.12749	8.93e-10	1.15e-08	down
FBgn0010607	l(2)05714	lethal (2) 05714	148.834	-0.204484	0.1769	-1.15593	0.24771	0.370667	down
FBgn0031659	CG14043	None	354.777	-0.360433	0.127821	-2.81983	0.00480495	0.0138486	down
FBgn0031660	mRpL28	mitochondrial ribosomal protein L28	1117.72	-0.15997	0.0977202	-1.63702	0.101627	0.182491	down
FBgn0031661	Gmd	GDP-mannose 4,6-dehydratase	321.961	-0.520613	0.131902	-3.94697	7.91e-05	0.000371566	down
FBgn0031662	CG3792	None	798.363	-0.652243	0.103899	-6.27765	3.44e-10	4.8e-09	down
FBgn0031663	CG8891	None	384.424	-0.629926	0.124297	-5.06789	4.02e-07	3.27e-06	down
FBgn0031664	CG8892	None	146.225	-0.28929	0.183006	-1.58077	0.113931	0.20012	down
FBgn0083962	CG34126	None	541.175	0.477391	0.119158	4.00637	6.17e-05	0.000298103	up
FBgn0053113	Rtnl1	Reticulon-like1	7285.13	-0.401701	0.086296	-4.65492	3.24e-06	2.13e-05	down
FBgn0031670	SelT	Selenoprotein T	797.764	-0.374558	0.102469	-3.65533	0.000256847	0.00105903	down
FBgn0016075	vkg	viking	22718.3	-0.205611	0.073747	-2.78806	0.00530252	0.0150721	down
FBgn0000299	Col4a1	Collagen type IV alpha 1	37304	-0.144979	0.075052	-1.93171	0.0533949	0.107481	down
FBgn0031673	CG31650	None	367.5	-0.106881	0.128621	-0.830978	0.405986	0.538519	down
FBgn0031675	CG9121	None	70.2519	-0.988798	0.279479	-3.53801	0.000403161	0.00157151	down
FBgn0022023	eIF3h	eukaryotic translation initiation factor 3 subunit h	3355.5	-0.122283	0.0749595	-1.63132	0.102822	0.184141	down
FBgn0031676	senju	senju	131.426	0.134212	0.191407	0.701186	0.483187	0.609395	up
FBgn0031677	CG14036	None	2.25527	-0.495187	1.3831	-0.358027	0.720323	0.805627	down
FBgn0014857	His3.3A	Histone H3.3A	749.105	-0.687714	0.106403	-6.46331	1.02e-10	1.58e-09	down
FBgn0031678	Nepl3	Neprilysin-like 3	104.461	-2.01142	0.231386	-8.6929	3.53e-18	1.66e-16	sig_down
FBgn0028694	Rpn11	Regulatory particle non-ATPase 11	1067.35	-0.558627	0.104145	-5.36396	8.14e-08	7.56e-07	down
FBgn0266829	lncRNA:CR45291	long non-coding RNA:CR45291	3.03133	0.0680785	1.22061	0.0557741	0.955522	0.971098	up
FBgn0028572	qtc	quick-to-court	208.741	0.398079	0.153642	2.59095	0.00957121	0.0251051	up
FBgn0261608	RpL37A	Ribosomal protein L37A	7848.79	-0.317249	0.0807532	-3.92863	8.54e-05	0.000397128	down
FBgn0031681	Pgant5	Polypeptide N-Acetylgalactosaminyltransferase 5	966.047	0.270944	0.0872108	3.10677	0.00189144	0.00618505	up
FBgn0031682	CG5828	None	277.832	-0.070128	0.144737	-0.484521	0.628016	0.731933	down
FBgn0031683	CG4230	None	357.698	0.436834	0.124568	3.50679	0.000453551	0.00173925	up
FBgn0031684	ND-13A	NADH dehydrogenase (ubiquinone) 13 kDa A subunit	1105.45	-0.241405	0.0862292	-2.79957	0.0051171	0.0145925	down
FBgn0261836	Msp300	Muscle-specific protein 300 kDa	16826.9	0.0460918	0.0892366	0.516512	0.605497	0.713307	up
FBgn0083028	snoRNA:Psi18S-525k	snoRNA:Psi18S-525k	2.26992	0.506619	1.42115	0.356485	0.721478	0.806562	up
FBgn0031688	Cyp28d2	Cyp28d2	197.107	-0.487371	0.183308	-2.65876	0.00784295	0.0211387	down
FBgn0031689	Cyp28d1	Cyp28d1	2302.41	0.805555	0.0855437	9.41689	4.65e-21	3.13e-19	up
FBgn0031690	CG7742	None	16.15	0.443907	0.54436	0.815466	0.414806	0.546457	up
FBgn0250847	CG14034	None	4.04199	0.504016	0.999075	0.504483	0.613922	0.720143	up
FBgn0031692	TpnC25D	Troponin C at 25D	1028.13	-0.182465	0.0973922	-1.87351	0.0609987	0.119978	down
FBgn0003716	tkv	thickveins	740.182	0.344135	0.100545	3.42271	0.000620013	0.00231424	up
FBgn0046776	CR14033	None	40.0935	0.579441	0.336254	1.72322	0.0848481	0.158013	up
FBgn0031693	Cyp4ac1	Cyp4ac1	648.71	-0.27326	0.102408	-2.66834	0.00762279	0.0205844	down
FBgn0031694	Cyp4ac2	Cyp4ac2	13.8017	0.243054	0.544886	0.446064	0.655551	0.753143	up
FBgn0031695	Cyp4ac3	Cyp4ac3	55.1478	1.77902	0.314025	5.66522	1.47e-08	1.55e-07	sig_up
FBgn0000228	Bsg25D	Blastoderm-specific gene 25D	304.327	0.0962526	0.133787	0.719447	0.471866	0.599783	up
FBgn0031696	Bub1	Bub1 kinase	277.024	0.121186	0.139058	0.871474	0.383495	0.516746	up
FBgn0016076	vri	vrille	103.796	2.34222	0.349636	6.69903	2.1e-11	3.62e-10	sig_up
FBgn0031697	CG14024	None	52.2419	0.0801972	0.288619	0.277866	0.781116	0.852952	up
FBgn0031698	Ncoa6	Nuclear receptor coactivator 6	648.437	0.19853	0.118855	1.67035	0.0948495	0.172932	up
FBgn0015031	cype	cyclope	2406.13	-0.212306	0.0851499	-2.49332	0.0126554	0.0319467	down
FBgn0031700	CG14022	None	2.61721	4.66936	1.72393	2.70855	0.00675771	0.0185127	sig_up
FBgn0031702	fusl	fuseless	694.737	0.0293755	0.117766	0.24944	0.80302	0.869122	up
FBgn0031703	CG12512	None	1718.28	-0.295679	0.0827017	-3.57525	0.000349894	0.00138966	down
FBgn0016920	nompC	no mechanoreceptor potential C	89.8892	0.261065	0.236884	1.10208	0.270426	0.39645	up
FBgn0016660	H15	H15	41.764	0.248168	0.318802	0.778439	0.43631	0.566455	up
FBgn0261963	mid	midline	46.3426	0.203759	0.301798	0.675148	0.499581	0.624931	up
FBgn0031707	CG14020	None	1.98294	1.38362	1.55485	0.889874	0.373533	0.507056	up
FBgn0031708	CG7382	None	285.995	-0.224119	0.131758	-1.70099	0.0889447	0.164374	down
FBgn0000318	cl	clot	1128.91	-0.259944	0.0895805	-2.90179	0.00371034	0.0110531	down
FBgn0031710	Vps52	Vacuolar protein sorting 52	228.097	-0.0654087	0.155128	-0.421642	0.673286	0.76828	down
FBgn0031711	CG6907	None	441.214	-0.410586	0.112216	-3.6589	0.000253304	0.00104632	down
FBgn0051989	Cap-D3	Chromosome associated protein D3	87.5422	0.632262	0.230612	2.74167	0.00611269	0.0169858	up
FBgn0051648	CG31648	None	209.488	-0.321154	0.152934	-2.09995	0.0357335	0.0766046	down
FBgn0051915	CG31915	None	268.304	-0.317265	0.138085	-2.2976	0.0215844	0.0504051	down
FBgn0031713	Coq6	Coenzyme Q6	537.181	-0.0978926	0.12872	-0.760505	0.446953	0.577037	down
FBgn0031715	tomb	tombola	3.63995	1.94628	1.19793	1.6247	0.104226	0.186005	up
FBgn0031716	CG14015	None	27.1845	0.569554	0.402878	1.41371	0.157446	0.260084	up
FBgn0014189	Hel25E	Helicase at 25E	2818.2	-0.584392	0.083045	-7.03705	1.96e-12	3.9e-11	down
FBgn0002525	Lam	Lamin	1508.19	-0.404927	0.0822814	-4.92124	8.6e-07	6.52e-06	down
FBgn0031717	Oscillin	Oscillin	314.769	0.303864	0.12818	2.3706	0.0177593	0.0427444	up
FBgn0004620	GluRIIA	Glutamate receptor IIA	466.746	-0.249587	0.117712	-2.12032	0.0339789	0.0734322	down
FBgn0020429	GluRIIB	Glutamate receptor IIB	96.0596	-0.914882	0.244544	-3.74117	0.000183166	0.000785185	down
FBgn0031725	DIP-eta	Dpr-interacting protein eta	26.8698	0.498335	0.40561	1.22861	0.219219	0.336783	up
FBgn0031726	Cyp6a16	Cyp6a16	41.7974	-0.413092	0.328669	-1.25687	0.208802	0.323937	down
FBgn0051646	DIP-theta	Dpr-interacting protein theta	46.345	0.557142	0.322313	1.72858	0.0838847	0.156553	up
FBgn0031728	Hsp60C	Heat shock protein 60C	5.57983	0.606101	0.895342	0.676949	0.498439	0.623815	up
FBgn0031730	CG7236	None	11.8581	0.351959	0.598286	0.588279	0.556345	0.673586	up
FBgn0031732	CG11149	None	103.897	1.3004	0.233893	5.55984	2.7e-08	2.72e-07	sig_up
FBgn0024191	sip1	septin interacting protein 1	85.4981	-0.0171115	0.23287	-0.0734808	0.941424	0.961247	down
FBgn0031736	CG11030	None	447.022	-0.414245	0.110113	-3.76199	0.00016857	0.000730899	down
FBgn0031734	CG11147	None	441.649	1.98339	0.419297	4.73028	2.24e-06	1.55e-05	sig_up
FBgn0031735	CG11029	None	91.5684	1.40213	0.295413	4.74634	2.07e-06	1.44e-05	sig_up
FBgn0031737	obst-E	obstructor-E	4818.92	-0.122448	0.100214	-1.22186	0.221762	0.339769	down
FBgn0031738	CG9171	None	929.349	0.488145	0.117823	4.14304	3.43e-05	0.00017758	up
FBgn0031739	CG14005	None	58.7849	-0.432242	0.301427	-1.43398	0.151577	0.251784	down
FBgn0031740	CG7239	None	88.2512	-0.127547	0.220874	-0.577467	0.563624	0.679932	down
FBgn0031741	CG11034	None	931.178	0.800364	0.107257	7.46212	8.51e-14	2.13e-12	up
FBgn0085410	TrissinR	Trissin receptor	22.1975	0.385473	0.47202	0.816645	0.414131	0.545651	up
FBgn0031745	rau	rau	59.3289	0.74107	0.286119	2.59008	0.00959542	0.0251511	up
FBgn0031747	CG9021	None	17.6571	0.476662	0.517963	0.920264	0.357435	0.490781	up
FBgn0043362	bchs	blue cheese	381.328	0.603585	0.12906	4.67677	2.91e-06	1.94e-05	up
FBgn0031751	CG9016	None	2.1633	-0.594799	1.45378	-0.409139	0.682438	0.774904	down
FBgn0015381	dsf	dissatisfaction	3.08893	0.814385	1.19008	0.684312	0.493778	0.619614	up
FBgn0001128	Gpdh1	Glycerol-3-phosphate dehydrogenase 1	11677	-0.40587	0.083472	-4.86235	1.16e-06	8.54e-06	down
FBgn0031752	CG9044	None	632.47	0.475182	0.110146	4.31413	1.6e-05	9.05e-05	up
FBgn0031753	CG13999	None	9.78541	0.260162	0.638464	0.407481	0.683655	0.77602	up
FBgn0003979	Vm26Aa	Vitelline membrane 26Aa	3.25669	0.24472	1.13097	0.216382	0.82869	0.886149	up
FBgn0086265	psd	palisade	17.5685	0.96793	0.567383	1.70596	0.0880164	0.162924	up
FBgn0031756	CG13992	None	2.97698	1.13308	1.48241	0.764349	0.444659	0.574664	up
FBgn0263442	asRNA:CR43465	antisense RNA:CR43465	8.35887	2.0075	0.790708	2.53887	0.0111212	0.0285051	sig_up
FBgn0000308	chic	chickadee	7496.06	-0.15383	0.064102	-2.39977	0.0164052	0.0399805	down
FBgn0001942	eIF4A	eukaryotic translation initiation factor 4A	18220.8	-0.0486228	0.0627239	-0.775187	0.438229	0.568166	down
FBgn0001941	ifc	infertile crescent	1081.5	0.139573	0.108411	1.28744	0.197939	0.311126	up
FBgn0031759	lid	little imaginal discs	1148.42	-0.0759168	0.087885	-0.863819	0.387687	0.520602	down
FBgn0031760	Tsp26A	Tetraspanin 26A	220.401	0.12829	0.158291	0.810473	0.417669	0.5491	up
FBgn0001089	Gal	beta galactosidase	690.91	1.02957	0.138447	7.43657	1.03e-13	2.56e-12	sig_up
FBgn0264448	asRNA:CR43866	antisense RNA:CR43866	2.28515	1.0206	1.54642	0.659975	0.50927	0.633073	up
FBgn0031762	CG9098	None	122.883	0.559774	0.192996	2.90044	0.00372639	0.0110922	up
FBgn0001170	H2.0	Homeodomain protein 2.0	16.3137	0.593831	0.518284	1.14576	0.251893	0.375293	up
FBgn0031764	CG9107	None	209.674	-0.506744	0.148446	-3.41365	0.000640985	0.00238155	down
FBgn0031765	CG9109	None	7.12157	1.51397	0.795096	1.90414	0.0568924	0.113256	up
FBgn0025742	mtm	myotubularin	291.502	-0.0372355	0.13092	-0.284413	0.776094	0.848818	down
FBgn0031766	CG9117	None	31.6573	-0.210808	0.365427	-0.576881	0.56402	0.680303	down
FBgn0051643	CG31643	None	326.406	0.0628154	0.131503	0.477673	0.632883	0.735942	up
FBgn0000052	Pfas	Phosphoribosylformylglycinamidine synthase	982.337	-0.507465	0.100984	-5.0252	5.03e-07	4e-06	down
FBgn0029161	slmo	slowmo	13.3685	-0.547234	0.563138	-0.971758	0.331171	0.463125	down
FBgn0031768	IPIP	Inositol phosphatase interacting protein	185.898	-0.204307	0.161245	-1.26706	0.205133	0.319688	down
FBgn0031769	CG9135	None	437.003	-0.373814	0.112986	-3.30852	0.00093792	0.0033331	down
FBgn0031770	CG13995	None	97.176	0.492021	0.226539	2.1719	0.0298633	0.0658745	up
FBgn0031771	ND-51	NADH dehydrogenase (ubiquinone) 51 kDa subunit	3692.87	0.047569	0.0750005	0.634249	0.525918	0.647385	up
FBgn0031772	CG13994	None	147.52	-0.517027	0.184106	-2.80831	0.00498021	0.0142451	down
FBgn0031773	Fbw5	F-box and WD repeat domain containing 5	258.631	0.645711	0.152353	4.23825	2.25e-05	0.000122654	up
FBgn0031774	CG9147	None	147.698	-0.146453	0.201759	-0.725883	0.467911	0.595823	down
FBgn0031775	CG9150	None	3.99389	0.750217	1.01999	0.735516	0.462025	0.590449	up
FBgn0031776	Pfdn1	Prefoldin 1	741.36	-0.711545	0.106421	-6.6861	2.29e-11	3.92e-10	down
FBgn0031777	CG9154	None	138.448	-0.57733	0.183914	-3.13913	0.00169448	0.0056138	down
FBgn0266449	Kr-h2	Kruppel homolog 2	1540.42	-0.239476	0.088186	-2.71557	0.00661614	0.0181908	down
FBgn0266450	Kr-h1	Kruppel homolog 1	59.6828	0.738959	0.294694	2.50755	0.0121572	0.0308125	up
FBgn0031779	CG9175	None	247.426	-0.559594	0.153957	-3.63475	0.000278247	0.00113899	down
FBgn0266521	stai	stathmin	476.385	0.295075	0.131177	2.24944	0.0244845	0.0559907	up
FBgn0051642	CG31642	None	11.2287	0.699539	0.626378	1.1168	0.26408	0.389107	up
FBgn0284255	Arpc4	Actin-related protein 2/3 complex, subunit 4	300.788	-0.337433	0.154024	-2.19078	0.0284677	0.0633006	down
FBgn0031782	WDR79	WD repeat domain 79	112.358	-0.238825	0.211733	-1.12795	0.259339	0.383572	down
FBgn0040950	Muc26B	Mucin 26B	4447.39	0.194719	0.0775712	2.5102	0.0120662	0.030641	up
FBgn0085409	smal	smoke alarm	161.103	0.418068	0.17891	2.33675	0.0194523	0.0461382	up
FBgn0026755	Ugt37B1	UDP-glycosyltransferase family 37 member B1	209.357	0.159347	0.16639	0.957669	0.338229	0.470294	up
FBgn0053531	Ddr	Discoidin domain receptor	55.1356	0.441091	0.286973	1.53705	0.124282	0.214647	up
FBgn0031791	AANATL2	Arylalkylamine N-acetyltransferase-like 2	508.741	-0.0678802	0.136339	-0.497876	0.618571	0.724198	down
FBgn0031792	CG13983	None	28.0537	0.670616	1.30943	0.512142	0.608552	0.716014	up
FBgn0265778	PDZ-GEF	PDZ domain-containing guanine nucleotide exchange factor	444.523	0.0244154	0.111766	0.218452	0.827077	0.884926	up
FBgn0031799	Pez	Pez	317.264	0.389	0.149931	2.59453	0.00947208	0.0248796	up
FBgn0015623	Cpr	Cytochrome P450 reductase	4184.84	0.440965	0.0891833	4.94448	7.63e-07	5.86e-06	up
FBgn0031800	CG9497	None	23.522	0.0624702	0.429897	0.145314	0.884463	0.92421	up
FBgn0031801	CG9498	None	1500.2	-0.497283	0.0802415	-6.19733	5.74e-10	7.71e-09	down
FBgn0031804	CG9500	None	3.74439	0.0375783	1.0685	0.0351693	0.971945	0.982465	up
FBgn0031805	Nepl4	Neprilysin-like 4	171.355	-0.634277	0.177276	-3.5779	0.000346368	0.00137903	down
FBgn0043854	slam	slow as molasses	15.1291	-0.44647	0.525265	-0.849989	0.395331	0.52733	down
FBgn0259714	DIP-epsilon	Dpr-interacting protein epsilon	97.7093	0.143484	0.229668	0.624745	0.532139	0.653129	up
FBgn0031808	Nepl5	Neprilysin-like 5	4.94991	0.0805969	0.952388	0.0846261	0.932559	0.955548	up
FBgn0259716	Nepl6	Neprilysin-like 6	183.924	-0.0947125	0.181492	-0.521856	0.601771	0.710025	down
FBgn0259715	CG42369	None	158.328	0.815721	0.302238	2.69894	0.00695614	0.018942	up
FBgn0031811	CG13982	None	4.8272	0.0147448	0.925244	0.0159361	0.987285	0.99271	up
FBgn0011722	Tig	Tiggrin	11714.2	-0.159645	0.0792214	-2.01517	0.0438864	0.0911049	down
FBgn0263278	Fic	Fic domain-containing protein	135.921	-0.452632	0.179705	-2.51874	0.0117774	0.0299704	down
FBgn0031813	CG9527	None	2382.9	0.462586	0.080619	5.73792	9.58e-09	1.05e-07	up
FBgn0031814	retm	real-time	329.144	0.0859234	0.123223	0.697301	0.485614	0.611899	up
FBgn0031815	frj	farjavit	327.632	-0.104256	0.129291	-0.806367	0.420031	0.551248	down
FBgn0031816	Rchy1	Ring finger and CHY zinc finger domain containing 1	251.058	0.814994	0.151221	5.38943	7.07e-08	6.61e-07	up
FBgn0031817	HemK1	HemK methyltransferase 1	237.82	-0.428244	0.147859	-2.8963	0.0037759	0.0112219	down
FBgn0259749	mmy	mummy	2800.41	0.737401	0.117003	6.30239	2.93e-10	4.16e-09	up
FBgn0031818	CG9536	None	374.086	-0.0674489	0.122663	-0.549871	0.582408	0.694398	down
FBgn0086357	Sec61alpha	Sec61 alpha subunit	8494.3	-0.436673	0.103114	-4.23487	2.29e-05	0.000124098	down
FBgn0031820	Daxx	Daxx-like protein	558.389	0.255009	0.118682	2.14868	0.0316599	0.0692053	up
FBgn0031821	KFase	Kynurenine formamidase	195.245	0.491088	0.162696	3.01844	0.00254076	0.00798877	up
FBgn0027496	epsilonCOP	Coat Protein (coatomer) epsilon	536.116	-0.427915	0.119753	-3.57332	0.000352489	0.00139898	down
FBgn0031822	Phf5a	PHD finger protein 5a	199.784	-0.665283	0.187526	-3.54768	0.000388647	0.00152173	down
FBgn0051638	CG31638	None	186.95	0.139857	0.160121	0.873446	0.38242	0.515578	up
FBgn0031824	CG9547	None	1043.89	-0.436305	0.115356	-3.78225	0.00015542	0.000680906	down
FBgn0051637	CG31637	None	358.523	0.481071	0.135398	3.55301	0.000380847	0.00149584	up
FBgn0000320	eya	eyes absent	35.4056	-0.300036	0.37043	-0.809968	0.417958	0.549291	down
FBgn0031829	IFT52	Intraflagellar transport 52	3.33728	-0.309906	1.07789	-0.287512	0.77372	0.847433	down
FBgn0031830	COX5B	Cytochrome c oxidase subunit 5B	3699.51	-0.32454	0.0965202	-3.3624	0.000772671	0.0028056	down
FBgn0031832	CG9596	None	299.336	-0.708798	0.134267	-5.27902	1.3e-07	1.16e-06	down
FBgn0263916	Ent2	Equilibrative nucleoside transporter 2	1381.46	-0.334569	0.089573	-3.73516	0.000187599	0.000801764	down
FBgn0031834	CG13766	None	102.283	0.346831	0.217137	1.59729	0.110201	0.195017	up
FBgn0031835	CG11319	None	177.175	0.86204	0.183331	4.70209	2.58e-06	1.74e-05	up
FBgn0031836	CG11050	None	757.373	-0.241121	0.100382	-2.40204	0.016304	0.039751	down
FBgn0031837	DIP-iota	Dpr-interacting protein iota	4.69346	0.603119	0.959397	0.628644	0.529582	0.651066	up
FBgn0051634	Oatp26F	Organic anion transporting polypeptide 26F	9.67841	0.67691	0.659081	1.02705	0.304396	0.434136	up
FBgn0051635	CG31635	None	813.801	0.6236	0.099224	6.28477	3.28e-10	4.6e-09	up
FBgn0286898	Tango1	Transport and Golgi organization 1	1288.2	-0.0581585	0.0853849	-0.681133	0.495787	0.621418	down
FBgn0051633	CG31633	None	133.158	0.261835	0.191623	1.36641	0.171812	0.27811	up
FBgn0051636	CG31636	None	12.0508	0.0598725	0.618061	0.0968716	0.922828	0.949178	up
FBgn0028467	CG11070	None	484.252	0.00120641	0.126135	0.00956444	0.992369	0.995439	up
FBgn0085339	CG34310	None	143.899	-0.605787	0.182884	-3.31242	0.000924923	0.0032931	down
FBgn0263200	Galt	Galactose-1-phosphate uridylyltransferase	900.334	-0.234844	0.0976062	-2.40604	0.0161267	0.039378	down
FBgn0028990	Spn27A	Serpin 27A	984.894	0.185576	0.0966029	1.92102	0.0547288	0.109583	up
FBgn0000351	cort	cortex	5.63989	0.60089	0.900976	0.666932	0.504816	0.628913	up
FBgn0031848	Nse1	Non-SMC element 1	16.235	-0.685664	0.495781	-1.383	0.166666	0.271486	down
FBgn0028703	Nhe3	Na[+]/H[+] hydrogen exchanger 3	713.325	0.637372	0.101267	6.29396	3.09e-10	4.36e-09	up
FBgn0031849	CG11327	None	8.90925	1.28157	0.803195	1.59559	0.110581	0.195602	up
FBgn0031850	Tsp	Thrombospondin	499.331	-0.242066	0.111684	-2.16743	0.0302024	0.0664159	down
FBgn0025595	AkhR	Adipokinetic hormone receptor	260.327	0.674522	0.183274	3.68041	0.00023286	0.000971062	up
FBgn0031851	Aatf	Apoptosis antagonizing transcription factor	465.949	-0.489037	0.119056	-4.10763	4e-05	0.000203585	down
FBgn0025777	homer	homer	333.466	-0.229239	0.13263	-1.72841	0.0839139	0.156556	down
FBgn0046704	Liprin-alpha	Liprin-alpha	742.88	0.00324197	0.100521	0.0322518	0.974271	0.98384	up
FBgn0031853	TTLL3B	Tubulin tyrosine ligase-like 3B	2.64517	-0.32944	1.22344	-0.269273	0.78772	0.858127	down
FBgn0031854	TTLL3A	Tubulin tyrosine ligase-like 3A	4.53202	0.792157	1.0082	0.785716	0.432034	0.56277	up
FBgn0031855	meng	meng-po	278.936	-0.581096	0.157261	-3.6951	0.000219801	0.000925105	down
FBgn0031857	LUBEL	Linear Ubiquitin E3 ligase	970.118	0.0172466	0.0894572	0.192792	0.847122	0.899416	up
FBgn0031858	CG17378	None	20.6948	0.949899	0.470406	2.01932	0.0434541	0.0903728	up
FBgn0015776	nrv1	nervana 1	2929.58	0.110116	0.0752383	1.46356	0.143313	0.240487	up
FBgn0015777	nrv2	nervana 2	1091.68	-0.309318	0.0870485	-3.5534	0.000380292	0.00149417	down
FBgn0031860	CG11236	None	121.563	-1.13278	0.200736	-5.64315	1.67e-08	1.75e-07	sig_down
FBgn0051632	sens-2	senseless-2	114.044	0.621133	0.220775	2.81342	0.00490179	0.0140669	up
FBgn0017551	Rca1	Regulator of cyclin A1	43.9694	-0.156179	0.35789	-0.436387	0.662556	0.758769	down
FBgn0086451	l(2)k09022	lethal (2) k09022	1491.13	-0.358766	0.0817756	-4.38721	1.15e-05	6.74e-05	down
FBgn0031865	Nha1	Na[+]/H[+] hydrogen antiporter 1	609.705	0.571969	0.121881	4.69285	2.69e-06	1.81e-05	up
FBgn0266219	lncRNA:CR44914	long non-coding RNA:CR44914	3.09131	-0.628296	1.22346	-0.513541	0.607573	0.715198	down
FBgn0031866	Nlg2	Neuroligin 2	183.79	0.59808	0.188257	3.17694	0.0014884	0.00501152	up
FBgn0042092	CG13773	None	218.647	-0.708173	0.153627	-4.60968	4.03e-06	2.61e-05	down
FBgn0031868	Rat1	Rat1 5'-3' exoribonuclease	616.069	-0.362567	0.106343	-3.4094	0.000651064	0.00241347	down
FBgn0011737	Wee1	Wee1 kinase	158.524	-0.10963	0.172665	-0.634928	0.525475	0.647191	down
FBgn0028554	x16	x16 splicing factor	412.418	-0.840021	0.12153	-6.91204	4.78e-12	8.9e-11	down
FBgn0052829	CG32829	None	5.28762	0.267676	0.864615	0.309589	0.756873	0.834977	up
FBgn0026196	nop5	nop5	4465.57	-0.545991	0.0702998	-7.76661	8.06e-15	2.34e-13	down
FBgn0263467	snoRNA:nop5-x16-a	None	4.62141	-1.43761	1.06437	-1.35067	0.176802	0.284668	down
FBgn0004838	Hrb27C	Heterogeneous nuclear ribonucleoprotein at 27C	9775.43	-0.305903	0.064586	-4.73637	2.18e-06	1.51e-05	down
FBgn0031869	CG18304	None	1033.37	-0.342226	0.102006	-3.35496	0.000793778	0.00287213	down
FBgn0031871	Fgop2	Fibroblast growth factor receptor 1 oncogene partner 2	177.466	-0.0448918	0.16467	-0.272616	0.785148	0.856395	down
FBgn0031872	ihog	interference hedgehog	176.606	-0.289623	0.164349	-1.76225	0.0780271	0.14717	down
FBgn0031873	Gas41	Gas41	106.12	-0.39861	0.202037	-1.97295	0.0485008	0.0989639	down
FBgn0020616	SA	Stromalin	348.189	0.0263538	0.129843	0.202966	0.839162	0.893578	up
FBgn0031874	CG13775	None	49.2848	-0.323783	0.303232	-1.06777	0.285624	0.413285	down
FBgn0031875	CG3430	None	182.947	-0.811122	0.169518	-4.78486	1.71e-06	1.22e-05	down
FBgn0031876	Atac1	Ada2a-containing complex component 1	56.3852	-0.446527	0.29476	-1.51488	0.129802	0.22185	down
FBgn0031877	Hmgcl	3-Hydroxymethyl-3-methylglutaryl-CoA lyase	260.79	-1.0215	0.147683	-6.91685	4.62e-12	8.65e-11	sig_down
FBgn0031878	sip2	septin interacting protein 2	85.5616	-0.238146	0.251691	-0.946181	0.344056	0.476679	down
FBgn0021944	Coprox	Coproporphyrinogen oxidase	359.444	-0.672201	0.135352	-4.96631	6.82e-07	5.28e-06	down
FBgn0264922	smt3	smt3	2348.75	-0.782239	0.0839593	-9.31688	1.2e-20	7.51e-19	down
FBgn0016978	snRNP-U1-70K	small ribonucleoprotein particle U1 subunit 70K	623.412	-0.551396	0.109367	-5.0417	4.61e-07	3.7e-06	down
FBgn0031879	uif	uninflatable	2776.53	0.131592	0.127312	1.03362	0.301313	0.431147	up
FBgn0263027	CG43322	None	13.3044	0.475171	0.546126	0.870077	0.384258	0.517283	up
FBgn0000053	Gart	GART trifunctional enzyme	1338.62	-0.618021	0.090191	-6.85236	7.26e-12	1.32e-10	down
FBgn0003046	Pcp	Pupal cuticle protein	40.3027	0.076251	0.324097	0.235272	0.813998	0.875906	up
FBgn0051908	CG31908	None	742.475	-0.26657	0.0997135	-2.67336	0.0075096	0.0202963	down
FBgn0031881	MME1	Mitochondrial Magnesium Exporter 1	260.526	-0.077452	0.143642	-0.539201	0.589748	0.70006	down
FBgn0031882	Rab30	Rab30	137.766	0.564816	0.180771	3.12448	0.0017812	0.00586854	up
FBgn0031883	Caper	Caper	877.149	-0.0577658	0.0940054	-0.614494	0.538889	0.6584	down
FBgn0262872	milt	milton	1944.82	0.213275	0.074417	2.86594	0.00415768	0.0121873	up
FBgn0031885	Mnn1	Menin 1	413.799	0.923824	0.123717	7.46725	8.19e-14	2.06e-12	up
FBgn0266666	Sem1	Suppressor of exocyst mutations 1	643.662	-0.494115	0.0980011	-5.04193	4.61e-07	3.7e-06	down
FBgn0031886	Nuf2	Nuf2	26.8699	-0.24932	0.391004	-0.63764	0.523708	0.645786	down
FBgn0031887	Ugt307A1	UDP-glycosyltransferase family 307 member A1	14.631	0.18503	0.554307	0.333804	0.738528	0.82053	up
FBgn0031888	Pvf2	PDGF- and VEGF-related factor 2	21.1371	-0.145698	0.434366	-0.335427	0.737303	0.819571	down
FBgn0085407	Pvf3	PDGF- and VEGF-related factor 3	121.213	0.575207	0.203496	2.82663	0.00470407	0.0135923	up
FBgn0031893	MICU1	Mitochondrial calcium uptake 1	875.481	0.000643312	0.094351	0.00681829	0.99456	0.996668	up
FBgn0031894	CG4496	None	9.03183	-0.194708	0.700886	-0.277802	0.781164	0.852952	down
FBgn0031895	CG4497	None	70.2598	-0.188617	0.253438	-0.744233	0.456736	0.585867	down
FBgn0031896	CG4502	None	160.119	0.0400622	0.17098	0.234309	0.814745	0.876212	up
FBgn0031897	CG13784	None	1765.12	0.402559	0.106243	3.78904	0.000151229	0.000666146	up
FBgn0263133	mEFG1	mitochondrial translation elongation factor G 1	1260.25	-0.381508	0.0826437	-4.6163	3.91e-06	2.53e-05	down
FBgn0259111	Ndae1	Na[+]-driven anion exchanger 1	1052.48	0.585659	0.0995339	5.88401	4e-09	4.61e-08	up
FBgn0264343	CG43799	None	41.9193	-0.305732	0.326936	-0.935143	0.349715	0.482692	down
FBgn0264344	CG43800	None	5.89962	-0.564981	0.815189	-0.693068	0.488267	0.614219	down
FBgn0010453	Wnt4	Wnt oncogene analog 4	97.425	0.510568	0.214055	2.38522	0.0170691	0.0413323	up
FBgn0284084	wg	wingless	76.3804	0.793039	0.2608	3.0408	0.00235953	0.00748912	up
FBgn0031902	Wnt6	Wnt oncogene analog 6	66.0816	0.242296	0.27512	0.880692	0.378484	0.511574	up
FBgn0031903	Wnt10	Wnt oncogene analog 10	4.76014	-0.733571	0.900206	-0.814892	0.415134	0.546465	down
FBgn0002938	ninaC	neither inactivation nor afterpotential C	12.1955	0.255121	0.621045	0.410793	0.681224	0.773991	up
FBgn0031904	CG5149	None	290.953	0.184082	0.130759	1.40779	0.159193	0.262133	up
FBgn0031906	CG5160	None	140.492	1.19831	0.195839	6.11885	9.43e-10	1.22e-08	sig_up
FBgn0031907	CG5171	None	433.641	-0.107082	0.11718	-0.913826	0.360808	0.494038	down
FBgn0031908	CG5177	None	13210.9	-0.316826	0.0603115	-5.25317	1.5e-07	1.33e-06	down
FBgn0031909	CG5181	None	106.97	-0.469707	0.212999	-2.20521	0.0274394	0.0614597	down
FBgn0031910	CG15818	None	304.669	-0.182837	0.139928	-1.30666	0.19133	0.303046	down
FBgn0028387	chm	chameau	176.574	-0.0964646	0.163353	-0.590529	0.554836	0.672365	down
FBgn0283658	muc	midline uncoordinated	6515.01	0.224506	0.0828591	2.70949	0.00673874	0.0184806	up
FBgn0031913	CG5958	None	3298.53	-0.944299	0.0962839	-9.80745	1.05e-22	8.24e-21	down
FBgn0031914	CG5973	None	1478.79	2.19106	0.605969	3.6158	0.000299418	0.0012121	sig_up
FBgn0025697	santa-maria	scavenger receptor acting in neural tissue and majority of rhodopsin is absent	81.9893	0.10525	0.242251	0.434466	0.66395	0.760073	up
FBgn0045495	Gr28b	Gustatory receptor 28b	8.57481	0.152329	0.677358	0.224888	0.822067	0.88136	up
FBgn0031918	CG6055	None	659.664	2.48064	0.976766	2.53965	0.0110965	0.0284482	sig_up
FBgn0260486	Ziz	Zizimin	719.74	0.921661	0.13888	6.63638	3.21e-11	5.39e-10	up
FBgn0011283	Obp28a	Odorant-binding protein 28a	240.562	-0.0230965	0.146376	-0.157789	0.874623	0.91748	down
FBgn0264895	RapGAP1	Rap GTPase activating protein 1	528.788	0.768003	0.116584	6.58756	4.47e-11	7.3e-10	up
FBgn0266910	lncRNA:CR45370	long non-coding RNA:CR45370	2.32779	0.564869	1.3421	0.420883	0.67384	0.768681	up
FBgn0031925	Cyp4d21	Cyp4d21	9.24294	0.569993	0.681064	0.836915	0.402641	0.535047	up
FBgn0031926	CG6739	None	657.002	-0.16547	0.122529	-1.35045	0.176871	0.284674	down
FBgn0264087	Slob	Slowpoke binding protein	275.58	0.670784	0.142117	4.71993	2.36e-06	1.61e-05	up
FBgn0040299	Myo28B1	Myosin 28B1	373.831	0.644763	0.133946	4.81359	1.48e-06	1.07e-05	up
FBgn0264997	lncRNA:CR44148	long non-coding RNA:CR44148	5.08915	0.794209	0.944587	0.8408	0.40046	0.53296	up
FBgn0031929	CG18585	None	852.737	0.478816	0.150838	3.17437	0.0015016	0.0050515	up
FBgn0031930	CG7025	None	453.284	0.141384	0.136612	1.03494	0.300698	0.430431	up
FBgn0041182	Tep2	Thioester-containing protein 2	1420.81	0.212761	0.122364	1.73876	0.0820769	0.153684	up
FBgn0041181	Tep3	Thioester-containing protein 3	1383.87	0.494383	0.105574	4.68282	2.83e-06	1.89e-05	up
FBgn0267326	Ntl	Neurotransmitter transporter-like	3.35027	0.646535	1.175	0.550241	0.582154	0.694168	up
FBgn0031936	CG13794	None	7.53011	0.918993	0.75403	1.21878	0.222929	0.341235	up
FBgn0031937	CG13795	None	328.988	0.219801	0.140406	1.56547	0.117473	0.204914	up
FBgn0031939	CG13796	None	181.35	0.476226	0.163555	2.91173	0.00359438	0.0107755	up
FBgn0031940	CG7214	None	185.31	-0.599107	0.176906	-3.38659	0.000707667	0.00258779	down
FBgn0031942	CG7203	None	1250.14	-0.260028	0.112706	-2.30714	0.0210472	0.0493436	down
FBgn0267689	CG46025	None	6.2958	0.330285	0.813735	0.405888	0.684825	0.776682	up
FBgn0031945	CG7191	None	92.9318	0.548438	0.221893	2.47163	0.0134499	0.0336825	up
FBgn0020880	CG7179	None	239.038	0.233931	0.147242	1.58875	0.112117	0.197423	up
FBgn0003961	Uro	Urate oxidase	1151.81	1.3852	0.399202	3.46991	0.000520628	0.00197445	sig_up
FBgn0031947	CG7154	None	318.206	-0.0746793	0.12961	-0.576186	0.564489	0.680398	down
FBgn0031948	CG7149	None	726.594	-0.157417	0.101402	-1.55239	0.120568	0.20922	down
FBgn0286198	LKRSDH	Lysine ketoglutarate reductase/saccharopine dehydrogenase	1997.71	-0.469683	0.0828179	-5.67128	1.42e-08	1.5e-07	down
FBgn0031950	Herp	Homocysteine-induced endoplasmic reticulum protein	661.169	-0.0472148	0.113582	-0.415689	0.677638	0.771307	down
FBgn0031951	r2d2	r2d2	379.888	-0.316699	0.122291	-2.58972	0.00960554	0.0251718	down
FBgn0031952	cdc14	cell division cycle 14	663.572	0.600762	0.115697	5.19256	2.07e-07	1.8e-06	up
FBgn0261800	LanB1	LanB1	4839.07	-0.0831466	0.0734109	-1.13262	0.257374	0.381555	down
FBgn0027515	CG7115	None	505.414	0.0809696	0.107064	0.756272	0.449486	0.578989	up
FBgn0020618	Rack1	Receptor of activated protein kinase C 1	29087.1	-0.233614	0.0698513	-3.34445	0.000824462	0.00296613	down
FBgn0004177	mts	microtubule star	4529.16	-0.0242939	0.0684589	-0.354868	0.722688	0.807757	down
FBgn0031955	CG14535	None	73.4557	0.72271	0.259529	2.78469	0.00535782	0.015195	up
FBgn0031957	TwdlE	TweedleE	399.086	3.20698	1.43872	2.22905	0.0258103	0.0584569	up
FBgn0045038	Proc	Proctolin	227.533	-0.0166716	0.157725	-0.105701	0.91582	0.94471	down
FBgn0031959	spz3	spatzle 3	732.501	1.08992	0.176874	6.16213	7.18e-10	9.45e-09	sig_up
FBgn0031961	CG7102	None	42.4786	-1.21453	0.324054	-3.74794	0.000178293	0.000767193	sig_down
FBgn0261790	SmE	Small ribonucleoprotein particle protein SmE	455.41	-0.688628	0.115682	-5.95275	2.64e-09	3.15e-08	down
FBgn0083968	CG34132	None	979.952	-0.639408	0.0984014	-6.49796	8.14e-11	1.28e-09	down
FBgn0085450	Snoo	Sno oncogene	444.628	0.706959	0.135285	5.2257	1.73e-07	1.52e-06	up
FBgn0031968	CG7231	None	198.525	0.264	0.180947	1.45899	0.144567	0.242055	up
FBgn0031969	pes	peste	472.422	0.778607	0.127406	6.11123	9.89e-10	1.26e-08	up
FBgn0031970	CG7227	None	12.1666	0.0595683	0.610161	0.0976272	0.922228	0.948826	up
FBgn0031971	Sirup	Starvation-upregulated protein	671.701	1.19779	0.315662	3.79452	0.000147928	0.000652874	sig_up
FBgn0031972	Wwox	WW domain containing oxidoreductase	116.514	0.261732	0.231042	1.13283	0.257285	0.381472	up
FBgn0031973	Spn28Dc	Serpin 28Dc	326.706	0.409286	0.205253	1.99406	0.0461456	0.0949954	up
FBgn0031974	CG12560	None	279.677	-0.0769813	0.160355	-0.48007	0.631178	0.734378	down
FBgn0054010	Glyat	Glycine N-acyltransferase	16.6802	-0.123255	0.511307	-0.241059	0.809509	0.87323	down
FBgn0031975	Tg	Transglutaminase	892.446	0.607396	0.129953	4.67396	2.95e-06	1.97e-05	up
FBgn0031976	CG7367	None	13.3109	3.20252	0.748847	4.2766	1.9e-05	0.000105243	sig_up
FBgn0031977	baf	barrier to autointegration factor	486.969	-0.574059	0.121691	-4.71736	2.39e-06	1.63e-05	down
FBgn0044323	Cka	Connector of kinase to AP-1	1108.86	-0.0400441	0.0848278	-0.472063	0.636882	0.739228	down
FBgn0031979	CCDC53	Coiled-coil domain containing 53	26.6301	-0.917978	0.41154	-2.23059	0.0257083	0.0582492	down
FBgn0031980	RpL36A	Ribosomal protein L36A	14650.5	-0.180175	0.0754171	-2.38905	0.0168921	0.0409474	down
FBgn0065055	snoRNA:Psi28S-2648	None	7.32998	-2.03944	0.8194	-2.48894	0.0128126	0.0322861	sig_down
FBgn0031981	Megf8	Multiple EGF like domains 8	450.625	0.327525	0.112122	2.92116	0.00348729	0.010491	up
FBgn0011230	poe	purity of essence	3076.85	0.0543723	0.0692326	0.785357	0.432244	0.562915	up
FBgn0013531	MED20	Mediator complex subunit 20	70.5073	-0.575704	0.249288	-2.30939	0.0209217	0.0490797	down
FBgn0010287	Trf	TBP-related factor	64.4542	-0.314663	0.257856	-1.2203	0.22235	0.340533	down
FBgn0267488	Mcr	Macroglobulin complement-related	1282.96	-0.123368	0.0958669	-1.28687	0.198139	0.311224	down
FBgn0261822	Bsg	Basigin	6789.92	0.203389	0.0739405	2.75071	0.00594667	0.0166036	up
FBgn0031985	mon2	monensin sensitivity 2	921.646	0.0489217	0.0914771	0.534797	0.59279	0.702275	up
FBgn0031986	CG8673	None	3.35113	0.00641443	1.10394	0.00581047	0.995364	0.997052	up
FBgn0031987	CG12375	None	506.474	0.146293	0.112673	1.29839	0.194153	0.306491	up
FBgn0031988	CG8668	None	626.021	0.34914	0.116488	2.99722	0.00272458	0.0084608	up
FBgn0031990	PAPLA1	Phosphatidic Acid Phospholipase A1	2615.4	0.226703	0.0813406	2.78708	0.00531847	0.0150985	up
FBgn0263256	CG43394	None	867.578	1.24304	0.152766	8.13691	4.06e-16	1.44e-14	sig_up
FBgn0261064	Rbsn-5	Rabenosyn-5	183.77	0.246044	0.15798	1.55744	0.119366	0.207578	up
FBgn0031992	Acbp1	Acyl-CoA binding protein 1	669.273	-0.567031	0.0962798	-5.88941	3.88e-09	4.49e-08	down
FBgn0264953	Piezo	Piezo	2357.16	-0.0483148	0.0877755	-0.550436	0.58202	0.694081	down
FBgn0083970	CG34134	None	34.5241	-0.0931768	0.34839	-0.26745	0.789123	0.858914	down
FBgn0031995	CG8475	None	1399.21	0.0439948	0.0893723	0.492264	0.622533	0.727562	up
FBgn0031996	CG8460	None	251.132	-0.76165	0.150605	-5.05725	4.25e-07	3.44e-06	down
FBgn0031997	PGAP5	Post-GPI attachment to proteins 5	92.3387	-0.14296	0.22049	-0.648377	0.516741	0.639907	down
FBgn0031998	SLC5A11	Sodium/solute co-transporter-like 5A11	317.176	0.552225	0.129511	4.26393	2.01e-05	0.00011064	up
FBgn0264950	asRNA:CR44119	antisense RNA:CR44119	25.5918	0.915838	0.426158	2.14906	0.0316299	0.0691531	up
FBgn0003607	Su(var)205	Suppressor of variegation 205	812.825	-0.470883	0.0988475	-4.76373	1.9e-06	1.33e-05	down
FBgn0015299	Ssb-c31a	Single stranded-binding protein c31A	202.802	-0.304369	0.158296	-1.92278	0.0545077	0.109179	down
FBgn0032000	CG8372	None	265.848	-0.349464	0.140527	-2.48681	0.0128895	0.032453	down
FBgn0032001	CG8360	None	141.85	-0.163601	0.183671	-0.890728	0.373075	0.506859	down
FBgn0032002	CG8353	None	463.062	-0.535954	0.124715	-4.29742	1.73e-05	9.68e-05	down
FBgn0032004	CG8292	None	5.15867	1.04773	0.956326	1.09558	0.273264	0.399538	up
FBgn0032005	Snx6	Sorting nexin 6	568.999	0.0716638	0.108757	0.658935	0.509938	0.633783	up
FBgn0032006	Pvr	PDGF- and VEGF-receptor related	860.742	0.359033	0.0908708	3.95103	7.78e-05	0.000366384	up
FBgn0032008	CG14277	None	186.859	0.555279	0.207069	2.68161	0.00732688	0.0198515	up
FBgn0032010	CG8086	None	2294.8	0.0401502	0.0866182	0.463531	0.642984	0.743876	up
FBgn0003502	Btk29A	Btk family kinase at 29A	1013.37	0.983235	0.122833	8.00462	1.2e-15	3.95e-14	up
FBgn0261020	wol	wollknaeuel	504.462	-0.476411	0.108494	-4.39113	1.13e-05	6.64e-05	down
FBgn0032013	Scgalpha	Sarcoglycan alpha	109.099	0.353248	0.210075	1.68154	0.0926588	0.169909	up
FBgn0032014	CG7840	None	217.438	0.081044	0.176514	0.459137	0.646136	0.746305	up
FBgn0032015	Ostgamma	Oligosaccharide transferase gamma subunit	1466.18	-0.611793	0.0982667	-6.22585	4.79e-10	6.54e-09	down
FBgn0032016	Mettl14	Methyltransferase like 14	160.58	-0.413953	0.176762	-2.34186	0.0191879	0.0455969	down
FBgn0032017	CG7810	None	81.9415	-0.119842	0.233512	-0.513216	0.6078	0.715278	down
FBgn0032018	CG7806	None	594.205	0.503058	0.104761	4.80197	1.57e-06	1.13e-05	up
FBgn0262598	mtsh	mitoshell	23.0782	0.332616	0.454848	0.73127	0.464614	0.59269	up
FBgn0032020	strat	stratum	198.374	-0.396917	0.172201	-2.30496	0.0211687	0.0495874	down
FBgn0032021	CG7781	None	665.466	0.0708318	0.108477	0.652969	0.513776	0.637417	up
FBgn0032022	CG14275	None	502.548	0.308108	0.160018	1.92545	0.0541725	0.10869	up
FBgn0032023	CG14274	None	49.5318	0.124361	0.291857	0.426101	0.670034	0.76557	up
FBgn0032024	CG14273	None	156.206	-0.0481401	0.176928	-0.272089	0.785554	0.856496	down
FBgn0032025	CG7778	None	535.819	0.0916303	0.114059	0.803356	0.421769	0.552634	up
FBgn0051901	Mur29B	Mucin related 29B	482.902	0.276527	0.117036	2.36275	0.0181399	0.0434982	up
FBgn0032026	CG7627	None	690.611	0.0720922	0.0997001	0.72309	0.469624	0.597402	up
FBgn0010265	RpS13	Ribosomal protein S13	20229.2	-0.170932	0.0630195	-2.71236	0.00668061	0.0183502	down
FBgn0261437	CSN8	COP9 signalosome subunit 8	229.916	-0.755415	0.162285	-4.65487	3.24e-06	2.13e-05	down
FBgn0260439	Pp2A-29B	Protein phosphatase 2A at 29B	2553.8	-0.0565873	0.0754451	-0.750046	0.453227	0.582749	down
FBgn0032029	CG17292	None	708.853	-0.583298	0.102096	-5.71325	1.11e-08	1.2e-07	down
FBgn0032030	Wdr82	WD repeat domain 82	217.367	-0.17366	0.158624	-1.09479	0.273608	0.399703	down
FBgn0032031	CG13390	None	168.218	-0.323283	0.170128	-1.90023	0.0574025	0.114131	down
FBgn0032032	CG17294	None	109.303	-0.25105	0.211566	-1.18663	0.235375	0.35615	down
FBgn0027094	AlaRS	Alanyl-tRNA synthetase	2357.42	-0.467265	0.0908255	-5.14465	2.68e-07	2.25e-06	down
FBgn0032033	CG13392	None	187.106	-0.332326	0.167658	-1.98217	0.0474602	0.097278	down
FBgn0032034	Rcd4	Reduction in Cnn dots 4	75.3438	-0.675505	0.250536	-2.69624	0.0070128	0.0190643	down
FBgn0263852	Dad1	Defender against apoptotic cell death 1	608.292	-0.82863	0.12395	-6.6852	2.31e-11	3.94e-10	down
FBgn0032036	CG13384	None	369.167	0.0899954	0.118935	0.756675	0.449245	0.578744	up
FBgn0262001	CG42819	None	704.07	2.05979	0.675019	3.05145	0.0022774	0.00725076	sig_up
FBgn0040958	Peritrophin-15b	Peritrophin-15b	934.51	0.00954262	0.0971532	0.0982224	0.921756	0.948677	up
FBgn0040959	Peritrophin-15a	Peritrophin-15a	2251.2	0.0537083	0.0907249	0.591991	0.553857	0.671792	up
FBgn0032040	CG13386	None	11.6507	0.794956	0.58862	1.35054	0.176842	0.284668	up
FBgn0051898	CG31898	None	11.16	0.310325	0.631429	0.491464	0.623098	0.727996	up
FBgn0001084	fy	fuzzy	35.2795	0.0977764	0.338839	0.288563	0.772916	0.847008	up
FBgn0020497	emb	embargoed	1843.74	-0.260504	0.0808183	-3.22333	0.0012671	0.00433718	down
FBgn0014417	CG13397	None	235.327	0.430256	0.171505	2.50872	0.012117	0.0307367	up
FBgn0032042	CG13398	None	210.364	0.122106	0.169148	0.72189	0.470362	0.598207	up
FBgn0027932	Akap200	A kinase anchor protein 200	1186.18	-0.229738	0.0848763	-2.70674	0.00679477	0.0185829	down
FBgn0001137	grk	gurken	169.05	-0.274226	0.168274	-1.62964	0.103178	0.184722	down
FBgn0027490	D12	D12	93.4984	0.126551	0.216733	0.583901	0.559287	0.67621	up
FBgn0043002	Chrac-14	Chromatin accessibility complex 14kD protein	99.5517	-0.55621	0.210016	-2.64842	0.00808691	0.0217343	down
FBgn0002887	mus201	mutagen-sensitive 201	124.938	-0.305277	0.199256	-1.53209	0.125501	0.21616	down
FBgn0051897	CG31897	None	7.42189	0.579048	0.751721	0.770296	0.441124	0.571136	up
FBgn0027780	Aasdh	Aminoadipate-semialdehyde dehydrogenase	184.905	0.0808598	0.15714	0.514572	0.606852	0.714681	up
FBgn0026718	Agpat2	1-Acylglycerol-3-phosphate O-acyltransferase 2	755.115	-0.197888	0.151457	-1.30657	0.19136	0.303051	down
FBgn0285971	prg	piragua	121.615	-0.396123	0.194113	-2.04068	0.0412828	0.0864751	down
FBgn0262029	d	dachs	168.825	-0.303185	0.180782	-1.67708	0.0935267	0.171114	down
FBgn0032047	CG13088	None	92.6941	-0.160135	0.223874	-0.715289	0.474431	0.602165	down
FBgn0032048	Dh31	Diuretic hormone 31	185.42	0.646411	0.163789	3.9466	7.93e-05	0.000371988	up
FBgn0032049	Bace	beta-site APP-cleaving enzyme	69.4376	1.8576	0.276692	6.71361	1.9e-11	3.28e-10	sig_up
FBgn0032050	CG13096	None	1732.65	-0.732229	0.0874185	-8.37613	5.47e-17	2.17e-15	down
FBgn0032051	CG13097	None	604.923	-0.512334	0.102872	-4.98029	6.35e-07	4.95e-06	down
FBgn0032052	PIG-U	Phosphatidylinositol glycan anchor biosynthesis class U	322.297	-0.380216	0.136066	-2.79435	0.00520037	0.014804	down
FBgn0032053	mRpL51	mitochondrial ribosomal protein L51	529.824	-0.656886	0.110301	-5.95542	2.59e-09	3.1e-08	down
FBgn0032054	Uba4	Ubiquitin-like activating enzyme 4	221.631	-0.299181	0.155455	-1.92454	0.0542865	0.108832	down
FBgn0016122	Acer	Angiotensin-converting enzyme-related	961.033	0.0207608	0.0968756	0.214304	0.83031	0.887066	up
FBgn0028394	CG17834	None	407.9	0.522843	0.142332	3.67341	0.000239336	0.000994412	up
FBgn0011259	Sema1a	Semaphorin 1a	289.445	0.184791	0.132275	1.39702	0.162408	0.266577	up
FBgn0264437	lncRNA:CR43855	long non-coding RNA:CR43855	31.2351	-0.477404	0.367132	-1.30036	0.193477	0.305679	down
FBgn0001114	Glt	Glutactin	11718.2	-0.0817802	0.0693159	-1.17982	0.238072	0.359325	down
FBgn0032057	CG9287	None	48.3168	0.628413	0.495629	1.26791	0.20483	0.319302	up
FBgn0032058	CG9289	None	416.786	5.35207	1.84037	2.90815	0.0036357	0.0108592	sig_up
FBgn0032059	PrBP	Prenyl-binding protein	431.979	-0.466425	0.118601	-3.93273	8.4e-05	0.000391207	down
FBgn0260861	Trs23	TRAPP subunit 23	157.587	-0.400681	0.169035	-2.3704	0.0177688	0.0427528	down
FBgn0004914	Hnf4	Hepatocyte nuclear factor 4	605.701	0.146153	0.111045	1.31616	0.18812	0.299172	up
FBgn0266327	asRNA:CR44992	antisense RNA:CR44992	4.86128	0.689337	0.904733	0.761923	0.446106	0.576074	up
FBgn0032061	CG9314	None	2.52814	1.27393	1.281	0.994483	0.319988	0.450796	up
FBgn0003209	raw	raw	1162.68	0.550138	0.0982249	5.6008	2.13e-08	2.19e-07	up
FBgn0032066	LManIII	Lysosomal alpha-mannosidase III	707.969	-1.71417	0.321221	-5.33644	9.48e-08	8.67e-07	sig_down
FBgn0032067	LManIV	Lysosomal alpha-mannosidase IV	279.847	-0.193603	0.239767	-0.807466	0.419398	0.550672	down
FBgn0032068	LManV	Lysosomal alpha-mannosidase V	4408.3	-0.687291	0.266793	-2.57612	0.0099917	0.0260514	down
FBgn0032069	LManVI	Lysosomal alpha-mannosidase VI	7085.24	-0.959051	0.251671	-3.81074	0.000138553	0.000614603	down
FBgn0029123	SoxN	SoxNeuro	215.75	0.0840945	0.152069	0.553001	0.580263	0.692641	up
FBgn0085427	CG34398	None	994.612	0.144963	0.100186	1.44694	0.147914	0.246675	up
FBgn0032074	Tsp29Fa	Tetraspanin 29Fa	1017.26	0.534487	0.0965008	5.53868	3.05e-08	3.05e-07	up
FBgn0267740	asRNA:CR46071	antisense RNA:CR46071	4.40993	-1.67327	1.01185	-1.65367	0.0981936	0.177704	down
FBgn0032075	Tsp29Fb	Tetraspanin 29Fb	2202.42	0.563295	0.0892832	6.30908	2.81e-10	4e-09	up
FBgn0032076	Argl	Argininosuccinate lyase	2193.18	-0.0362484	0.0848606	-0.427152	0.669269	0.764954	down
FBgn0032077	CG9515	None	242.157	0.111837	0.152735	0.732226	0.46403	0.592054	up
FBgn0032078	C1GalTA	Core 1 Galactosyltransferase A	170.873	-0.0928922	0.171494	-0.541663	0.588051	0.698922	down
FBgn0286875	CG46397	None	16.2448	-0.477574	0.502749	-0.949926	0.34215	0.474816	down
FBgn0032079	CG31886	None	321.408	0.839233	0.131365	6.38856	1.67e-10	2.48e-09	up
FBgn0032082	CG18088	None	11.3313	0.434676	0.61283	0.709294	0.478142	0.60478	up
FBgn0032083	CG9541	None	13.7294	0.699554	0.631017	1.10861	0.267597	0.393166	up
FBgn0032084	CG13101	None	252.87	1.03889	0.216072	4.80808	1.52e-06	1.1e-05	sig_up
FBgn0011705	rost	rolling stone	307.111	0.943231	0.131408	7.17791	7.08e-13	1.52e-11	up
FBgn0032085	CG9555	None	609.159	0.984924	0.137638	7.1559	8.31e-13	1.76e-11	up
FBgn0013746	alien	alien	662.115	-0.474009	0.0990244	-4.78679	1.69e-06	1.21e-05	down
FBgn0032086	CG17906	None	81.3294	0.759134	0.276124	2.74926	0.00597307	0.0166609	up
FBgn0040964	CG18661	None	17.2294	-0.601585	0.48736	-1.23438	0.217063	0.33424	down
FBgn0015316	Try29F	Trypsin 29F	50.085	3.1163	0.467772	6.66201	2.7e-11	4.56e-10	sig_up
FBgn0032087	CG9568	None	1018.47	0.712822	0.0892361	7.98805	1.37e-15	4.48e-14	up
FBgn0032088	CG13102	None	538.363	-0.0804965	0.12023	-0.66952	0.503164	0.627751	down
FBgn0032089	Rcd-1r	Rcd-1 related	56.4419	0.564659	0.272211	2.07434	0.0380474	0.0807953	up
FBgn0051708	DIP-zeta	Dpr-interacting protein zeta	58.1081	0.256636	0.278466	0.921607	0.356734	0.490233	up
FBgn0052982	CG32982	None	529.03	1.23014	0.169164	7.27187	3.55e-13	7.98e-12	sig_up
FBgn0032100	CG13108	None	15.6254	0.500964	0.515446	0.971904	0.331098	0.463125	up
FBgn0032101	CG9586	None	487.377	-0.169671	0.108661	-1.56146	0.118414	0.206176	down
FBgn0041092	tai	taiman	1249.21	0.489563	0.0960489	5.09702	3.45e-07	2.85e-06	up
FBgn0032105	borr	borealin-related	40.2255	-0.548033	0.325294	-1.68473	0.0920403	0.169076	down
FBgn0267252	Ggamma30A	G protein subunit gamma at 30A	1472.95	0.358379	0.104675	3.42373	0.000617679	0.00230628	up
FBgn0010314	Cks30A	Cyclin-dependent kinase subunit 30A	68.0666	-0.406238	0.252057	-1.61169	0.107029	0.190057	down
FBgn0026439	Eaat1	Excitatory amino acid transporter 1	663.462	0.0506938	0.103746	0.488633	0.625102	0.72936	up
FBgn0085395	Shawl	Shaw-like	65.0596	0.199431	0.274122	0.727528	0.466902	0.594873	up
FBgn0012036	Aldh	Aldehyde dehydrogenase	20346.4	-0.185626	0.0702504	-2.64235	0.00823334	0.0220651	down
FBgn0032116	Mco1	Multicopper oxidase 1	261.115	0.811282	0.17402	4.66199	3.13e-06	2.07e-05	up
FBgn0032117	FucTB	alpha1,3-fucosyltransferase B	35.3529	0.0132544	0.352062	0.0376478	0.969968	0.981385	up
FBgn0011232	scat	scattered	358.497	-0.170055	0.132144	-1.28689	0.198132	0.311224	down
FBgn0032119	CG3769	None	2.49714	-0.552006	1.29842	-0.425136	0.670737	0.765911	down
FBgn0002973	numb	numb	750.058	0.445416	0.0974441	4.57099	4.85e-06	3.1e-05	up
FBgn0004868	Gdi	GDP dissociation inhibitor	2945.5	-0.13139	0.0797836	-1.64683	0.0995928	0.179634	down
FBgn0032120	CG33298	None	1079.07	0.654489	0.129145	5.06787	4.02e-07	3.27e-06	up
FBgn0032123	Oatp30B	Organic anion transporting polypeptide 30B	1243.74	0.280122	0.0923021	3.03484	0.00240666	0.00761315	up
FBgn0032122	CG31883	None	2.83608	0.637355	1.2786	0.498478	0.618147	0.723851	up
FBgn0032124	CG17855	None	133.332	0.910492	0.186904	4.87144	1.11e-06	8.18e-06	up
FBgn0032129	jp	junctophilin	129.838	0.0674142	0.192762	0.349728	0.726543	0.810866	up
FBgn0264998	lncRNA:CR44149	long non-coding RNA:CR44149	2.34285	-0.758915	1.40542	-0.53999	0.589204	0.69966	down
FBgn0032130	brwl	brickwall	377.537	0.708914	0.12895	5.49758	3.85e-08	3.76e-07	up
FBgn0028479	Mtpalpha	Mitochondrial trifunctional protein alpha subunit	3488.45	-0.129339	0.0723253	-1.78829	0.0737287	0.140322	down
FBgn0014179	gcm	glial cells missing	2.7861	0.580979	1.20227	0.483235	0.628929	0.732771	up
FBgn0032131	CG3841	None	100.761	0.393821	0.212131	1.8565	0.0633823	0.123744	up
FBgn0040070	Trx-2	thioredoxin-2	4880.37	-0.105714	0.0798323	-1.3242	0.185438	0.295528	down
FBgn0032135	GlcAT-S	Glucuronyltransferase S	174.159	0.0978438	0.165256	0.592075	0.5538	0.671792	up
FBgn0032136	Apoltp	Apolipoprotein lipid transfer particle	6449.44	-0.164763	0.0744808	-2.21215	0.0269564	0.0606292	down
FBgn0267927	lncRNA:CR46208	long non-coding RNA:CR46208	1.9562	1.36691	1.67697	0.815106	0.415012	0.546465	up
FBgn0264999	lncRNA:CR44150	long non-coding RNA:CR44150	11.577	0.984559	0.654434	1.50444	0.132467	0.225759	up
FBgn0000273	Pka-C1	Protein kinase, cAMP-dependent, catalytic subunit 1	3953.98	0.169507	0.0941756	1.7999	0.0718762	0.137362	up
FBgn0286786	hoip	hoi-polloi	1798.96	-1.1803	0.0996475	-11.8448	2.29e-32	5.1e-30	sig_down
FBgn0011207	pelo	pelota	684.225	-0.348832	0.0990754	-3.52088	0.000430121	0.00166119	down
FBgn0051710	CG31710	None	94.4473	0.0548451	0.224036	0.244805	0.806608	0.871128	up
FBgn0032138	CG4364	None	3484.76	0.0377792	0.0672713	0.561595	0.574392	0.687876	up
FBgn0028704	Nckx30C	Nckx30C	931.721	0.669847	0.123498	5.42394	5.83e-08	5.52e-07	up
FBgn0032139	CG13116	None	4.55726	5.47861	1.5091	3.63038	0.000283008	0.00115482	sig_up
FBgn0032140	CG13117	None	22.008	-0.576271	0.449076	-1.28324	0.199408	0.313001	down
FBgn0015035	Cyp4e3	Cytochrome P450-4e3	10.7238	2.43469	0.764382	3.18517	0.0014467	0.00488417	sig_up
FBgn0270924	zf30C	zinc finger protein 30C	393.682	-0.128023	0.121568	-1.0531	0.292296	0.420845	down
FBgn0011291	Taf11	TBP-associated factor 11	113.893	-0.282531	0.210893	-1.33969	0.180345	0.288873	down
FBgn0283478	und	uninitiated	2483.55	-0.297178	0.0808321	-3.67648	0.000236474	0.000985046	down
FBgn0265001	ppk18	pickpocket 18	3.61258	1.53379	1.10264	1.39101	0.164223	0.268739	up
FBgn0032143	CG4017	None	63.6108	2.94486	0.986185	2.98611	0.00282548	0.00871927	sig_up
FBgn0032144	CG17633	None	3094.97	0.76028	0.0882754	8.61258	7.14e-18	3.2e-16	up
FBgn0032147	IP3K1	Inositol 1,4,5-triphosphate kinase 1	466.981	0.571719	0.128196	4.45972	8.21e-06	4.97e-05	up
FBgn0285991	hpRNA:CR18854	hairpin RNA:CR18854	3050.27	0.121428	0.0778569	1.55963	0.118847	0.206803	up
FBgn0032149	CG4036	None	187.957	-0.537022	0.161982	-3.31533	0.000915362	0.00326213	down
FBgn0032150	CG13123	None	26.6896	-0.445943	0.391899	-1.1379	0.255162	0.378672	down
FBgn0032151	nAChRalpha6	nicotinic Acetylcholine Receptor alpha6	395.995	0.699205	0.14627	4.78024	1.75e-06	1.24e-05	up
FBgn0029174	Fkbp59	FK506-binding protein 59kD	2061.77	-0.653794	0.0844135	-7.74514	9.55e-15	2.73e-13	down
FBgn0085212	CG34183	None	48.1796	-0.518032	0.29513	-1.75526	0.079214	0.149062	down
FBgn0032153	CG4537	None	24.1263	-0.614397	0.416065	-1.47668	0.13976	0.235351	down
FBgn0032154	mtDNA-helicase	mitochondrial DNA helicase	240.326	-0.416196	0.142474	-2.9212	0.00348685	0.010491	down
FBgn0063449	Uhg2	U snoRNA host gene 2	473.1	-0.9607	0.113402	-8.47165	2.42e-17	1.03e-15	down
FBgn0063391	snoRNA:U14:30Eb	snoRNA:U14:30Eb	7.07229	-0.729832	0.907092	-0.804584	0.42106	0.552343	down
FBgn0063392	snoRNA:U14:30Ea	snoRNA:U14:30Ea	3.86402	-1.37719	1.16067	-1.18655	0.235404	0.35615	down
FBgn0063389	snoRNA:Me18S-G1620	None	3.05536	-2.548	1.34727	-1.89124	0.0585927	0.116151	down
FBgn0025881	snoRNA:Me18S-A1576	None	9.49387	-0.623349	0.647238	-0.963092	0.335502	0.467797	down
FBgn0010520	Bka	Bekka	184.872	-0.80466	0.181224	-4.44014	8.99e-06	5.38e-05	down
FBgn0004867	RpS2	Ribosomal protein S2	26297.8	-0.475416	0.0768606	-6.18543	6.19e-10	8.24e-09	down
FBgn0032156	CG13124	None	2169.16	0.0694658	0.0774722	0.896654	0.369903	0.503333	up
FBgn0032157	Etl1	Etl1	432.374	-0.359335	0.119186	-3.01491	0.0025706	0.00805984	down
FBgn0024285	Srp54	Splicing regulatory protein 54	677.968	-0.232598	0.108175	-2.15019	0.03154	0.0689832	down
FBgn0040064	yip2	yippee interacting protein 2	2693.51	0.0814457	0.0798498	1.01999	0.307735	0.437577	up
FBgn0025700	CG5885	None	2393.23	-0.715784	0.117662	-6.08339	1.18e-09	1.49e-08	down
FBgn0032160	CG4598	None	896.813	0.113479	0.0927433	1.22359	0.221108	0.338951	up
FBgn0032161	CG4594	None	216.721	0.193856	0.151606	1.27868	0.201009	0.314774	up
FBgn0032162	CG4592	None	443.834	-0.236981	0.114022	-2.07839	0.0376734	0.0802026	down
FBgn0259712	CG42366	None	7.78461	0.142485	0.868603	0.164039	0.8697	0.91461	up
FBgn0051876	Cpr30F	Cuticular protein 30F	362.801	3.27833	1.44932	2.26198	0.0236983	0.0545004	up
FBgn0051712	CG31712	None	613.925	0.0656026	0.0988057	0.663956	0.506718	0.630547	up
FBgn0266359	asRNA:CR45007	antisense RNA:CR45007	4.21459	0.8917	1.02039	0.87388	0.382184	0.515346	up
FBgn0051713	Apf	diadenosine tetraphosphate hydrolase	157.987	-0.177399	0.171177	-1.03635	0.300041	0.429749	down
FBgn0032166	CG4619	None	842.595	-0.488537	0.0968288	-5.04536	4.53e-07	3.64e-06	down
FBgn0032167	CG5853	None	1770.2	0.411521	0.0855945	4.8078	1.53e-06	1.1e-05	up
FBgn0267611	lncRNA:CR45949	long non-coding RNA:CR45949	6.54097	1.54196	0.837254	1.84169	0.0655201	0.127101	up
FBgn0032168	CG13126	None	341.769	-0.259231	0.126287	-2.05271	0.0401006	0.0843735	down
FBgn0032169	CG4709	None	96.6148	0.035223	0.229005	0.153809	0.877761	0.919154	up
FBgn0032171	CG5846	None	53.4623	0.0815471	0.290392	0.280818	0.77885	0.851321	up
FBgn0032170	CG4658	None	792.672	0.852347	0.10112	8.4291	3.48e-17	1.43e-15	up
FBgn0032172	CG5850	None	534.632	-0.145934	0.122799	-1.18839	0.234679	0.355337	down
FBgn0263766	asRNA:CR43683	antisense RNA:CR43683	4.44836	1.27944	0.97939	1.30637	0.191428	0.303104	up
FBgn0015664	Dref	DNA replication-related element factor	566.342	-0.274977	0.105828	-2.59834	0.00936765	0.0246281	down
FBgn0011272	RpL13	Ribosomal protein L13	12206.1	-0.348194	0.0868093	-4.01102	6.05e-05	0.000293045	down
FBgn0000180	bib	big brain	15.4687	-0.580889	0.508812	-1.14166	0.253596	0.376988	down
FBgn0051875	CG31875	None	24.3594	0.468861	0.42441	1.10474	0.269274	0.395067	up
FBgn0051755	SoYb	Sister of Yb	24.8036	0.073893	0.418597	0.176526	0.859881	0.907803	up
FBgn0043456	Ndf	Nucleosome-destabilizing factor	2659.41	-0.505727	0.0765848	-6.60349	4.02e-11	6.6e-10	down
FBgn0011584	Trp1	Translocation protein 1	1608.24	-0.0714288	0.0966631	-0.738946	0.45994	0.588492	down
FBgn0027600	obst-B	obstructor-B	1357.48	0.154879	0.0943485	1.64156	0.100681	0.181222	up
FBgn0053301	CG33301	None	567.762	0.579062	0.135712	4.26683	1.98e-05	0.000109423	up
FBgn0266168	lncRNA:CR44874	long non-coding RNA:CR44874	9.733	0.816229	0.664923	1.22755	0.219614	0.337253	up
FBgn0053302	Cpr31A	Cuticular protein 31A	2978.31	0.680394	0.126161	5.39307	6.93e-08	6.49e-07	up
FBgn0267727	Pen	Pendulin	348.288	-0.487104	0.124885	-3.90042	9.6e-05	0.000441037	down
FBgn0032178	Spn31A	Serpin 31A	157.892	-0.489494	0.17382	-2.8161	0.004861	0.0139847	down
FBgn0265002	CG44153	None	72.5313	0.606914	0.252586	2.4028	0.0162699	0.0396936	up
FBgn0032181	CG13133	None	49.3011	0.658583	0.299519	2.1988	0.0278923	0.0622407	up
FBgn0083945	CG34109	None	4.00905	-1.13148	1.07886	-1.04877	0.294282	0.423007	down
FBgn0032184	CG13135	None	1180.25	0.39654	0.358799	1.10518	0.26908	0.394866	up
FBgn0032187	CG4839	None	524.064	0.455919	0.126916	3.59229	0.000327779	0.00131239	up
FBgn0028675	Sur	Sulfonylurea receptor	200.614	0.591945	0.177097	3.34249	0.000830309	0.00298527	up
FBgn0051874	Fum4	Fumarase 4	3.16109	0.88266	1.16369	0.758498	0.448153	0.577863	up
FBgn0032189	Ripalpha	RPA-interacting protein alpha	101.561	-0.160104	0.221006	-0.724432	0.4688	0.596688	down
FBgn0005593	RpL7	Ribosomal protein L7	25416.2	-0.152737	0.0745723	-2.04817	0.0405434	0.0851622	down
FBgn0085188	CG34159	None	296.511	0.0152202	0.143404	0.106135	0.915475	0.944526	up
FBgn0032191	Snx17	Sorting nexin 17	344.584	0.12848	0.128673	0.998499	0.318038	0.448796	up
FBgn0032192	CG5731	None	221.391	0.9064	0.16606	5.45828	4.81e-08	4.62e-07	up
FBgn0266139	lncRNA:CR44845	long non-coding RNA:CR44845	11.0459	0.872794	0.69501	1.2558	0.209189	0.324228	up
FBgn0032193	CG5727	None	92.4024	0.432581	0.241603	1.79046	0.0733793	0.139704	up
FBgn0032194	CG4901	None	478.242	-0.404216	0.107212	-3.77026	0.000163078	0.000711712	down
FBgn0024320	Npc1a	Niemann-Pick type C-1a	851.06	0.145659	0.0993023	1.46682	0.142425	0.239244	up
FBgn0250843	Prosalpha6	Proteasome alpha6 subunit	1485.58	-0.391806	0.102098	-3.83754	0.000124273	0.000556483	down
FBgn0032195	CG4908	None	467.021	-0.231734	0.108956	-2.12686	0.0334314	0.0724219	down
FBgn0032196	CG5708	None	285.824	-0.40007	0.134129	-2.98271	0.00285706	0.00880566	down
FBgn0032197	ova	ovaries absent	368.913	-0.00899854	0.119954	-0.0750165	0.940202	0.960864	down
FBgn0032198	eEF1delta	eukaryotic translation elongation factor 1 delta	4552.66	-0.652455	0.0748769	-8.7137	2.94e-18	1.4e-16	down
FBgn0051720	mthl15	methuselah-like 15	87.8792	0.550205	0.237231	2.31928	0.0203797	0.0480666	up
FBgn0004419	me31B	maternal expression at 31B	1608.39	-0.477132	0.0804449	-5.93117	3.01e-09	3.56e-08	down
FBgn0024248	chico	chico	668.767	0.333526	0.102767	3.24547	0.00117258	0.00405815	up
FBgn0000229	bsk	basket	749.139	-0.156762	0.099556	-1.57462	0.115345	0.201823	down
FBgn0051717	CG31717	None	239.409	-0.103709	0.144895	-0.715754	0.474143	0.601868	down
FBgn0010407	Ror	Ror	46.0194	0.168456	0.3029	0.556143	0.578113	0.691036	up
FBgn0032200	CG5676	None	541.533	-0.361823	0.107842	-3.35511	0.000793323	0.0028714	down
FBgn0026379	Pten	Phosphatase and tensin homolog	362.689	-0.0179588	0.131452	-0.136618	0.891333	0.928652	down
FBgn0011305	Rsf1	Repressor splicing factor 1	252.541	-0.28412	0.149272	-1.90337	0.0569919	0.11339	down
FBgn0032202	REPTOR-BP	REPTOR-binding partner	194.624	1.3572	0.184642	7.35043	1.98e-13	4.66e-12	sig_up
FBgn0259482	Mob3	MOB kinase activator 3	175.581	-0.46056	0.166064	-2.77339	0.00554755	0.0156393	down
FBgn0032204	CG4953	None	167.887	-0.189298	0.170718	-1.10883	0.267502	0.393124	down
FBgn0032205	CG4957	None	302.666	-0.430964	0.133432	-3.22984	0.0012386	0.0042499	down
FBgn0260750	Mulk	Multi-substrate lipid kinase	701.674	-0.222602	0.0975962	-2.28084	0.0225577	0.0522905	down
FBgn0260749	Utx	Utx histone demethylase	303.511	0.446646	0.131224	3.40368	0.000664837	0.0024549	up
FBgn0054043	CG34043	None	311.074	0.407914	0.145546	2.80264	0.00506857	0.0144687	up
FBgn0032208	Ufd4	Ubiquitin fusion-degradation 4-like	2629.72	0.234305	0.0726797	3.2238	0.001265	0.00433391	up
FBgn0032209	Hand	Hand	40.0802	1.02894	0.347748	2.95887	0.00308774	0.00942603	sig_up
FBgn0032210	CYLD	Cylindromatosis	301.23	0.106507	0.139629	0.762783	0.445593	0.575608	up
FBgn0266303	asRNA:CR44968	antisense RNA:CR44968	3.09284	-0.206422	1.27777	-0.161548	0.871662	0.91581	down
FBgn0005322	nmd	no mitochondrial derivative	854.193	-0.344055	0.0964323	-3.56784	0.000359937	0.00142307	down
FBgn0032213	CG5390	None	1636.36	0.167326	0.0778132	2.15036	0.031527	0.068968	up
FBgn0032214	CG4968	None	342.102	-0.548102	0.128004	-4.28191	1.85e-05	0.000103064	down
FBgn0027491	Cdk5alpha	Cdk5 activator-like protein	198.149	0.537495	0.161794	3.3221	0.000893433	0.00319401	up
FBgn0267365	l(2)SH0834	lethal (2) SH0834	226.217	-0.218083	0.147916	-1.47438	0.14038	0.23623	down
FBgn0032216	Usp14	Ubiquitin specific protease 14	1186.65	-0.363328	0.0820075	-4.43043	9.4e-06	5.61e-05	down
FBgn0032217	CG4972	None	1476.05	-0.26574	0.0855708	-3.1055	0.00189958	0.00620632	down
FBgn0032218	CG5381	None	1167.4	0.00646815	0.104259	0.0620391	0.950532	0.967413	up
FBgn0032219	CG4995	None	289.983	-0.712334	0.148283	-4.80388	1.56e-06	1.12e-05	down
FBgn0011703	RnrL	Ribonucleoside diphosphate reductase large subunit	712.238	-0.685546	0.0976455	-7.02076	2.21e-12	4.31e-11	down
FBgn0032221	Schip1	Schwannomin interacting protein 1	73.9142	0.479922	0.265117	1.81023	0.0702607	0.134812	up
FBgn0032222	CG5037	None	1392.46	-0.352681	0.0814538	-4.32983	1.49e-05	8.5e-05	down
FBgn0032223	GATAd	GATAd	357.742	0.234974	0.130932	1.79462	0.0727141	0.13874	up
FBgn0019932	SamDC	S-adenosylmethionine decarboxylase	976.574	-0.0957921	0.0951676	-1.00656	0.314145	0.444464	down
FBgn0051715	CG31715	None	421.612	-0.383127	0.118833	-3.22408	0.00126376	0.00433099	down
FBgn0032224	Sps2	Selenophosphate synthetase 2	537.856	0.119384	0.110563	1.07979	0.280237	0.406641	up
FBgn0032225	CG5022	None	61.9518	0.779388	0.275932	2.82457	0.00473444	0.0136696	up
FBgn0085396	CG34367	None	4.05803	1.09307	1.0598	1.0314	0.302354	0.432201	up
FBgn0032228	CG5367	None	4.18359	0.858391	1.02596	0.83667	0.402778	0.535167	up
FBgn0032229	ClpP	Clp protease proteolytic subunit	656.387	-0.188924	0.0991256	-1.9059	0.0566629	0.112958	down
FBgn0027568	Cand1	Cullin-associated and neddylation-dissociated 1	794.173	-0.181734	0.105864	-1.71667	0.0860391	0.159733	down
FBgn0003087	pim	pimples	18.1937	-0.650885	0.497485	-1.30835	0.190755	0.302261	down
FBgn0032230	lft	lowfat	152.78	-0.461624	0.200666	-2.30046	0.0214222	0.0501088	down
FBgn0032231	CG5056	None	135.027	0.0436232	0.184809	0.236045	0.813398	0.875654	up
FBgn0041723	rho-5	rhomboid-5	93.341	0.556245	0.232364	2.39385	0.0166725	0.0405329	up
FBgn0053303	CG33303	None	1634.73	-0.647634	0.0969702	-6.67869	2.41e-11	4.09e-10	down
FBgn0032233	dpr19	defective proboscis extension response 19	81.6699	0.468033	0.24901	1.87957	0.0601663	0.118794	up
FBgn0032234	gny	garnysstan	117.056	-0.18473	0.200335	-0.922105	0.356474	0.490054	down
FBgn0032235	CG5096	None	833.979	0.466689	0.097311	4.79585	1.62e-06	1.16e-05	up
FBgn0004106	Cdk1	Cyclin-dependent kinase 1	105.206	-0.708861	0.210699	-3.36433	0.000767287	0.00279141	down
FBgn0032236	mRpS7	mitochondrial ribosomal protein S7	918.309	-0.489645	0.0883929	-5.53942	3.03e-08	3.04e-07	down
FBgn0267821	da	daughterless	460.481	0.0337585	0.116354	0.290137	0.771712	0.846213	up
FBgn0267439	asRNA:CR45789	antisense RNA:CR45789	6.16429	0.466372	0.822229	0.567204	0.570575	0.684896	up
FBgn0262782	Mdh1	Malate dehydrogenase 1	5399.49	-0.135726	0.0732752	-1.85228	0.0639861	0.124644	down
FBgn0051716	Cnot4	CCR4-NOT transcription complex subunit 4	1613.57	0.174901	0.0777656	2.24908	0.0245072	0.0560199	up
FBgn0025366	Ip259	Intronic Protein 259	2381.16	0.0374132	0.0747169	0.500733	0.616559	0.722364	up
FBgn0003942	RpS27A	Ribosomal protein S27A	23962.6	-0.202992	0.0646465	-3.14003	0.00168931	0.0055983	down
FBgn0032242	CG5355	None	1959.61	-0.18199	0.0809024	-2.24951	0.0244804	0.0559907	down
FBgn0032243	Klp31E	Kinesin-like protein at 31E	373.606	0.874408	0.155779	5.61312	1.99e-08	2.05e-07	up
FBgn0032244	RfC3	Replication factor C subunit 3	143.451	-0.847783	0.201019	-4.21743	2.47e-05	0.000132759	down
FBgn0005683	pie	pineapple eye	18.0142	0.0963176	0.505418	0.19057	0.848862	0.900577	up
FBgn0032246	Wdfy2	WD repeat and FYVE domain containing 2	708.456	-0.0555092	0.10812	-0.513404	0.607669	0.715198	down
FBgn0262601	SmB	Small ribonucleoprotein particle protein SmB	356.7	-0.988666	0.13207	-7.48593	7.1e-14	1.81e-12	down
FBgn0267330	KdelR	KDEL receptor	1949.38	-0.572321	0.0826295	-6.92635	4.32e-12	8.15e-11	down
FBgn0032247	CG5188	None	175.471	-0.685963	0.161486	-4.24783	2.16e-05	0.000117752	down
FBgn0032248	Bug22	Basal body up regulated gene 22	178.655	-0.337376	0.161819	-2.0849	0.0370781	0.0791765	down
FBgn0004915	TfIIB	Transcription factor IIB	326.272	-0.239307	0.128971	-1.85551	0.0635233	0.123934	down
FBgn0032249	TBC1D16	TBC1 domain family member 16	58.0856	0.454618	0.272577	1.66785	0.0953456	0.173657	up
FBgn0032250	holn1	hole-in-one	121.299	-0.371061	0.197987	-1.87417	0.0609067	0.119838	down
FBgn0027052	STUB1	STIP1 homology and U-box containing protein 1	332.192	0.227536	0.139049	1.63637	0.101762	0.182675	up
FBgn0032251	Nse4	Non-SMC element 4	52.0673	0.297027	0.281701	1.0544	0.291698	0.420091	up
FBgn0032252	loh	lonely heart	330.008	0.396999	0.132396	2.99857	0.00271246	0.00843473	up
FBgn0032253	LManI	Lysosomal alpha-mannosidase I	288.087	0.161399	0.147184	1.09658	0.272827	0.399042	up
FBgn0027611	LManII	Lysosomal alpha-mannosidase II	2878.38	0.265846	0.104774	2.53732	0.0111706	0.0286059	up
FBgn0051719	RluA-1	RluA pseudouridine synthase 1	613.946	0.393009	0.125364	3.13495	0.00171885	0.00568291	up
FBgn0032256	RluA-2	RluA pseudouridine synthase 2	203.236	-0.37505	0.158521	-2.36593	0.0179847	0.0431626	down
FBgn0026431	Grip75	Grip75	111.441	-0.1394	0.206096	-0.676385	0.498796	0.624086	down
FBgn0032258	Cog4	Component of oligomeric golgi complex 4	368.943	-0.126061	0.119115	-1.05831	0.289912	0.41821	down
FBgn0032259	CG6144	None	125.245	-0.394211	0.195968	-2.0116	0.0442616	0.0917998	down
FBgn0086347	Myo31DF	Myosin 31DF	1435.57	0.826011	0.0970173	8.51405	1.68e-17	7.27e-16	up
FBgn0032261	CG6094	None	293.214	-0.575914	0.138134	-4.16923	3.06e-05	0.000160705	down
FBgn0267828	Fatp1	Fatty acid transport protein 1	2075.93	1.43127	0.151326	9.45819	3.13e-21	2.15e-19	sig_up
FBgn0010398	Lrr47	Leucine-rich repeat 47	51.0264	-0.211743	0.288895	-0.73294	0.463595	0.591913	down
FBgn0032264	Lip4	Lipase 4	229.964	2.00399	0.49459	4.05181	5.08e-05	0.000252268	sig_up
FBgn0051721	Trim9	Tripartite motif containing 9	77.8676	0.331698	0.237575	1.39618	0.162659	0.266933	up
FBgn0032271	CG7329	None	8.0557	0.758005	0.770129	0.984257	0.324989	0.456336	up
FBgn0051871	CG31871	None	155.019	2.00151	0.571043	3.505	0.000456608	0.00174979	sig_up
FBgn0040496	CG17104	None	1272.28	0.766052	0.109462	6.99834	2.59e-12	5e-11	up
FBgn0032281	CG17107	None	128.58	-0.75543	0.2051	-3.68323	0.000230296	0.000963201	down
FBgn0032282	CG7299	None	18397.7	-0.0661247	0.059285	-1.11537	0.264692	0.389871	down
FBgn0032283	CG7296	None	4612.86	-0.507335	0.0750857	-6.75675	1.41e-11	2.49e-10	down
FBgn0032284	CG7294	None	1582.29	0.77216	0.153495	5.03051	4.89e-07	3.9e-06	up
FBgn0032285	CG17108	None	69.9265	-1.87034	0.323621	-5.77941	7.5e-09	8.3e-08	sig_down
FBgn0032286	CG7300	None	280.115	-0.391889	0.440625	-0.889394	0.373792	0.507323	down
FBgn0265070	asRNA:CR44181	antisense RNA:CR44181	16.7206	2.69544	0.700383	3.84852	0.000118835	0.00053445	sig_up
FBgn0023496	Lip1	Lipase 1	121.239	5.05493	1.22549	4.12482	3.71e-05	0.000190929	sig_up
FBgn0024740	Lip2	Lipase 2	12.5495	-0.514933	0.632889	-0.813624	0.415861	0.547167	down
FBgn0032287	CG6415	None	1740.44	-0.795569	0.09321	-8.53523	1.4e-17	6.12e-16	down
FBgn0032290	CG6443	None	89.9657	0.21182	0.21935	0.965674	0.334208	0.466653	up
FBgn0032292	EMC3	ER membrane protein complex subunit 3	486.889	-0.503132	0.121326	-4.14693	3.37e-05	0.000175229	down
FBgn0032293	Dpy-30L1	Dpy-30-like 1	90.4271	-0.409726	0.22145	-1.85019	0.0642855	0.125055	down
FBgn0027868	Nup107	Nucleoporin 107kD	565.04	-0.671221	0.121751	-5.51308	3.53e-08	3.47e-07	down
FBgn0032295	CG12299	None	137.262	0.214484	0.189852	1.12974	0.258584	0.382799	up
FBgn0032296	CG6729	None	197.404	0.0384291	0.157325	0.244266	0.807025	0.871378	up
FBgn0032297	CG17124	None	461.389	0.705004	0.121422	5.80625	6.39e-09	7.14e-08	up
FBgn0027550	CG6495	None	66.4583	0.225734	0.275348	0.819814	0.412322	0.543963	up
FBgn0015320	Ubc2	Ubiquitin conjugating enzyme 2	442.656	-0.389659	0.109917	-3.54502	0.000392579	0.00153554	down
FBgn0032298	CG6724	None	776.413	-0.708921	0.100848	-7.02958	2.07e-12	4.1e-11	down
FBgn0032299	CG17127	None	407.91	2.88254	1.20557	2.39102	0.0168016	0.0407454	sig_up
FBgn0051869	CG31869	None	129.949	1.21841	0.222277	5.48151	4.22e-08	4.08e-07	sig_up
FBgn0011676	Nos	Nitric oxide synthase	65.3738	0.315289	0.268283	1.17521	0.239911	0.361379	up
FBgn0032304	CG17134	None	1177.16	-0.952794	0.446471	-2.13405	0.0328384	0.0713877	down
FBgn0032305	CG6700	None	1133.61	0.397531	0.0937307	4.2412	2.22e-05	0.000121112	up
FBgn0069354	Porin2	Porin2	15.0787	-0.0261827	0.527112	-0.049672	0.960384	0.974729	down
FBgn0004363	porin	porin	25081.1	-0.141495	0.0670379	-2.11067	0.0348003	0.0748719	down
FBgn0262599	SmydA-3	SET and MYND domain containing, arthropod-specific, member 3	141.746	-0.104799	0.219073	-0.478377	0.632382	0.735451	down
FBgn0027453	Dnz1	DNZDHHC/NEW1 zinc finger protein 11	199.431	-0.0726185	0.153729	-0.47238	0.636656	0.739079	down
FBgn0024227	aurB	aurora B	42.8188	-0.655684	0.333089	-1.96849	0.0490112	0.0998797	down
FBgn0027363	Stam	Signal transducing adaptor molecule	423.544	0.290421	0.11682	2.48606	0.0129167	0.0324979	up
FBgn0261871	dpr2	defective proboscis extension response 2	29.4408	0.753736	0.384508	1.96026	0.0499654	0.101532	up
FBgn0032318	CG14072	None	14.2179	0.488673	0.541316	0.902749	0.366659	0.499938	up
FBgn0053129	CG33129	None	2998.69	-0.478048	0.0905121	-5.2816	1.28e-07	1.15e-06	down
FBgn0032321	YL-1	YL-1	165.703	-0.515408	0.167027	-3.08578	0.00203017	0.00656296	down
FBgn0032322	CG16743	None	664.244	0.126219	0.107348	1.1758	0.239676	0.361122	up
FBgn0000018	abo	abnormal oocyte	134.388	-0.0126485	0.198895	-0.063594	0.949294	0.966673	down
FBgn0010612	ATPsynG	ATP synthase, subunit G	4042.46	-0.269597	0.0982639	-2.7436	0.00607694	0.016909	down
FBgn0041781	SCAR	SCAR	560.412	0.0718595	0.105442	0.681511	0.495548	0.621318	up
FBgn0004872	piwi	P-element induced wimpy testis	62.7382	0.594498	0.278769	2.13258	0.0329589	0.071576	up
FBgn0026148	CG12253	None	29.0956	0.81497	0.388198	2.09937	0.0357847	0.0766998	up
FBgn0026147	TTLL4A	Tubulin tyrosine ligase-like 4A	761.064	-0.217438	0.0970776	-2.23984	0.0251013	0.0570562	down
FBgn0000146	aub	aubergine	73.9034	0.711823	0.252746	2.81636	0.00485713	0.0139812	up
FBgn0040096	lectin-33A	lectin-33A	19.6997	-0.038182	0.4527	-0.0843427	0.932784	0.955607	down
FBgn0015756	RpL9	Ribosomal protein L9	21764.7	-0.247442	0.0729677	-3.39112	0.000696069	0.0025536	down
FBgn0021761	Nup154	Nucleoporin 154kD	959.245	-0.478213	0.0895352	-5.34106	9.24e-08	8.48e-07	down
FBgn0032329	Art8	Arginine methyltransferase 8	331.764	-0.578885	0.144933	-3.99414	6.49e-05	0.000312576	down
FBgn0250837	dUTPase	Deoxyuridine triphosphatase	343.93	-0.714609	0.146108	-4.89096	1e-06	7.47e-06	down
FBgn0032330	Samuel	SAM-motif ubiquitously expressed punctatedly localized protein	335.611	0.514469	0.140497	3.66178	0.000250471	0.00103537	up
FBgn0032336	AstC	Allatostatin C	125.779	0.489434	0.200614	2.43968	0.0147004	0.0363729	up
FBgn0032337	AstCC	Allatostatin double C	9.94013	-0.0165027	0.646411	-0.0255297	0.979632	0.98764	down
FBgn0032338	CG16854	None	13.0304	0.517393	0.579124	0.893407	0.371639	0.505271	up
FBgn0032339	Wdr59	WD repeat domain 59	171.077	0.345904	0.172842	2.00127	0.0453628	0.0936047	up
FBgn0283682	Ge-1	Ge-1	1091.27	-0.40834	0.0884689	-4.61563	3.92e-06	2.54e-05	down
FBgn0032341	Reps	RALBP1 associated Eps domain containing	497.067	-0.185741	0.111201	-1.67032	0.0948557	0.172932	down
FBgn0261983	l(2)gd1	lethal (2) giant discs 1	364.42	0.203314	0.119837	1.69659	0.0897744	0.165584	up
FBgn0032343	CG6201	None	49.7901	0.187315	0.3	0.624384	0.532375	0.653317	up
FBgn0041246	Gr32a	Gustatory receptor 32a	3.67047	0.562337	1.03108	0.545386	0.585488	0.696826	up
FBgn0027582	CG6230	None	1192.19	-0.195262	0.0914189	-2.13591	0.0326869	0.0711214	down
FBgn0032345	CG14921	None	4.07398	1.75319	1.08714	1.61266	0.106818	0.189771	up
FBgn0032346	Csl4	Csl4	242.55	-0.783448	0.151881	-5.15829	2.49e-07	2.12e-06	down
FBgn0262647	Nup160	Nucleoporin 160kD	691.162	-0.348641	0.101895	-3.42158	0.000622578	0.00232076	down
FBgn0028700	RfC38	Replication factor C 38kD subunit	176.753	-0.553661	0.175689	-3.15137	0.00162508	0.00541551	down
FBgn0032348	CG4751	None	296.585	-0.151951	0.133216	-1.14064	0.25402	0.377371	down
FBgn0040211	hgo	homogentisate 1,2-dioxygenase	621.751	-0.14671	0.107258	-1.36782	0.171367	0.277548	down
FBgn0010197	Gyc32E	Guanylyl cyclase at 32E	10.6414	0.688557	0.647393	1.06358	0.287517	0.415388	up
FBgn0032350	CG6287	None	1192.42	-0.0521523	0.0923668	-0.564622	0.572331	0.686204	down
FBgn0259822	Ca-beta	Ca2+-channel-protein-beta-subunit	685.351	0.510249	0.121087	4.21391	2.51e-05	0.000134528	up
FBgn0032354	CG4788	None	57.7018	-0.498679	0.271805	-1.83469	0.066551	0.1288	down
FBgn0264441	lncRNA:CR43859	long non-coding RNA:CR43859	11.0145	-0.13668	0.673302	-0.202999	0.839136	0.893578	down
FBgn0264442	ab	abrupt	1127.22	0.0446308	0.0922566	0.483768	0.62855	0.73248	up
FBgn0040232	cmet	CENP-meta	87.3717	0.0344099	0.22474	0.15311	0.878311	0.919646	up
FBgn0040233	cana	CENP-ana	637.367	0.441382	0.102614	4.30137	1.7e-05	9.53e-05	up
FBgn0052831	CG33695	None	106.599	-0.497377	0.205867	-2.41601	0.0156915	0.0384476	down
FBgn0032358	Ppt2	Palmitoyl-protein Thioesterase 2	178.39	0.80206	0.165998	4.83174	1.35e-06	9.87e-06	up
FBgn0020270	mre11	meiotic recombination 11	157.396	1.29416	0.178897	7.2341	4.69e-13	1.04e-11	sig_up
FBgn0000287	salr	spalt-related	155.366	0.153548	0.174024	0.882335	0.377596	0.510568	up
FBgn0261648	salm	spalt major	209.826	0.272155	0.160208	1.69876	0.0893651	0.164925	up
FBgn0287204	Cog8	Component of oligomeric golgi complex 8	124.392	0.0126948	0.187509	0.0677024	0.946023	0.964741	up
FBgn0032362	spz4	spatzle 4	90.8133	5.73103	1.5813	3.62426	0.000289788	0.00117858	sig_up
FBgn0032363	Dlg5	Discs large 5	831.078	0.349553	0.0931561	3.75233	0.000175197	0.000755881	up
FBgn0262683	CG43153	None	239.83	-0.295096	0.263711	-1.11901	0.263134	0.387915	down
FBgn0028490	CG31705	None	3352.4	0.358305	0.0726608	4.93121	8.17e-07	6.24e-06	up
FBgn0051706	CG31706	None	24.6667	-0.469631	0.469117	-1.0011	0.316781	0.447356	down
FBgn0015400	kek2	kekkon 2	151.748	0.527094	0.184828	2.85181	0.00434712	0.0126804	up
FBgn0032373	Vha100-5	Vacuolar H[+] ATPase 100kD subunit 5	1593.25	0.389885	0.0891257	4.37455	1.22e-05	7.1e-05	up
FBgn0032374	CG14931	None	5.12187	0.819329	0.936187	0.875177	0.381478	0.514578	up
FBgn0032375	CG14932	None	10.0866	0.222143	0.638907	0.347692	0.728072	0.812014	up
FBgn0032377	CG14937	None	9.45509	-0.0416045	0.648518	-0.0641532	0.948848	0.966454	down
FBgn0020309	crol	crooked legs	1856.52	-0.09595	0.0821157	-1.16847	0.242616	0.364736	down
FBgn0032378	CycY	Cyclin Y	827.233	-0.214386	0.0957854	-2.23819	0.0252086	0.0572657	down
FBgn0264815	Pde1c	Phosphodiesterase 1c	340.909	0.497679	0.136548	3.64472	0.000267688	0.00109893	up
FBgn0000588	esc	extra sexcombs	82.9639	-0.261216	0.231973	-1.12606	0.260139	0.384499	down
FBgn0264564	asRNA:CR43936	antisense RNA:CR43936	2.95236	-0.0247676	1.27751	-0.0193874	0.984532	0.991083	down
FBgn0051704	CG31704	None	210.512	2.27576	0.69364	3.2809	0.00103476	0.00363512	sig_up
FBgn0264750	CG44008	None	801.452	0.756523	0.100709	7.512	5.82e-14	1.51e-12	up
FBgn0032381	Mal-B1	Maltase B1	107.396	0.781411	0.214127	3.64929	0.000262971	0.00108153	up
FBgn0032382	Mal-B2	Maltase B2	240.484	1.18159	0.178893	6.60504	3.97e-11	6.54e-10	sig_up
FBgn0261805	CG42751	None	4.78874	2.44341	1.07115	2.28112	0.0225416	0.0522639	up
FBgn0263019	lncRNA:CR43314	long non-coding RNA::CR43314	15.1674	0.716435	0.534896	1.33939	0.180443	0.288948	up
FBgn0032387	CG16965	None	5.97218	1.14447	0.928949	1.23201	0.217945	0.33528	up
FBgn0032388	CG6686	None	812.141	0.0572209	0.0949469	0.602663	0.546733	0.666281	up
FBgn0085192	CG34163	None	184.671	-0.741726	0.161997	-4.57864	4.68e-06	2.99e-05	down
FBgn0261266	zuc	zucchini	13.2404	-0.568251	0.595092	-0.954896	0.33963	0.471992	down
FBgn0032390	dgt2	dim gamma-tubulin 2	62.1765	-0.454279	0.261261	-1.7388	0.0820708	0.153684	down
FBgn0032391	escl	escl	36.9484	-0.331089	0.344	-0.962469	0.335814	0.468004	down
FBgn0051866	Ada1-2	transcriptional Adaptor 1-2	8.10625	-0.14309	0.708045	-0.202091	0.839845	0.894138	down
FBgn0042127	CG18789	None	5.4211	-0.0776892	0.86881	-0.0894202	0.928748	0.953629	down
FBgn0051864	Qtzl	Quetzalcoatl	21.6235	-0.07852	0.443089	-0.177211	0.859343	0.907472	down
FBgn0051865	Ada1-1	transcriptional Adaptor 1-1	3.22917	2.28652	1.36114	1.67986	0.0929853	0.170335	up
FBgn0042125	CG18787	None	17.0563	0.0178226	0.504697	0.0353135	0.97183	0.982465	up
FBgn0032393	Nfs1	Nfs1 cysteine desulfurase	600.26	-0.22136	0.113942	-1.94274	0.0520472	0.105216	down
FBgn0032394	Hacd1	3-hydroxyacyl-CoA dehydratase 1	841.155	0.517224	0.155439	3.3275	0.000876286	0.00313666	up
FBgn0014019	Rh5	Rhodopsin 5	39.8548	0.304837	0.327918	0.929614	0.352571	0.486043	up
FBgn0032395	Wdr81	WD repeat domain 81	222.082	-0.113725	0.149728	-0.759543	0.447528	0.57745	down
FBgn0010497	dmGlut	Dietary and metabolic glutamate transporter	2181.59	0.373699	0.0759872	4.91792	8.75e-07	6.62e-06	up
FBgn0042126	CG18788	None	19.4967	1.25604	0.483231	2.59924	0.00934294	0.0245745	sig_up
FBgn0032397	Tom70	Translocase of outer membrane 70	787.54	-0.494544	0.0985293	-5.01926	5.19e-07	4.11e-06	down
FBgn0032398	CG6766	None	736.075	-0.234757	0.106491	-2.20447	0.0274912	0.0615635	down
FBgn0032399	CG6785	None	49.5059	2.78142	0.552319	5.0359	4.76e-07	3.8e-06	sig_up
FBgn0032400	CG6770	None	7798.64	1.57547	0.105572	14.9231	2.33e-50	1.32e-47	sig_up
FBgn0032401	Plzf	Promyelocytic leukemia zinc finger	39.6863	0.92191	0.355187	2.59556	0.00944367	0.0248107	up
FBgn0032402	PLCXD	Phosphatidylinositol-specific phospholipase C X domain containing	139.035	0.198792	0.189667	1.04811	0.294587	0.423391	up
FBgn0028425	JhI-21	Juvenile hormone Inducible-21	641.923	-0.324648	0.116691	-2.78213	0.00540037	0.0152775	down
FBgn0027505	Rab3-GAP	Rab3 GTPase activating protein	286.792	0.0148931	0.130839	0.113827	0.909375	0.941009	up
FBgn0032405	firl	firelighter	61.7237	0.799106	0.329086	2.42826	0.0151714	0.0373994	up
FBgn0032406	CG14947	None	4.25705	0.888984	1.03084	0.862387	0.388475	0.521228	up
FBgn0032407	Pex19	Peroxin 19	1173.69	-0.293924	0.0955718	-3.07543	0.00210199	0.00675292	down
FBgn0032408	CG6712	None	526.502	-0.670267	0.103868	-6.45308	1.1e-10	1.68e-09	down
FBgn0028707	Mt2	Methyltransferase 2	64.5283	-0.478194	0.291208	-1.64211	0.100568	0.181076	down
FBgn0032409	Ced-12	Ced-12	169.304	0.192511	0.171897	1.11992	0.262749	0.387535	up
FBgn0029137	Patsas	Patsas	22.2629	0.381907	0.440081	0.867809	0.385499	0.518522	up
FBgn0027081	ThrRS	Threonyl-tRNA synthetase	3175.29	-0.310345	0.0863304	-3.59485	0.000324573	0.00130001	down
FBgn0015797	Rab6	Rab6	1247.13	-0.0902331	0.0995633	-0.906288	0.364783	0.498098	down
FBgn0263234	Phae1	Phaedra 1	233.595	0.494655	0.177639	2.7846	0.00535932	0.0151955	up
FBgn0263235	Phae2	Phaedra 2	215.066	-0.0105762	0.162481	-0.0650922	0.948101	0.966065	down
FBgn0032414	CG17211	None	45.7526	0.470773	0.359548	1.30935	0.190417	0.301979	up
FBgn0032415	rho-6	rhomboid-6	10.6766	-0.713911	0.660797	-1.08038	0.279973	0.406392	down
FBgn0032416	Gr33a	Gustatory receptor 33a	3.80475	0.0653182	1.02581	0.0636749	0.949229	0.966673	up
FBgn0051760	CG31760	None	267.446	0.572	0.150513	3.80034	0.000144499	0.000638732	up
FBgn0051860	ZnT33D	Zinc transporter 33D	8.11175	1.40077	0.747733	1.87335	0.06102	0.119978	up
FBgn0032420	CG6583	None	182.682	-0.503723	0.167677	-3.00413	0.00266342	0.00830254	down
FBgn0032421	crok	crooked	183.249	-0.588319	0.16632	-3.53728	0.000404269	0.00157475	down
FBgn0263088	lncRNA:CR43356	long non-coding RNA:CR43356	7.47773	1.08162	0.796223	1.35844	0.174324	0.281573	up
FBgn0000114	bru1	bruno 1	236.478	-0.129664	0.144754	-0.895755	0.370384	0.503926	down
FBgn0032422	atilla	atilla	810.404	0.338644	0.113928	2.97244	0.00295443	0.00907031	up
FBgn0051759	CG31759	None	205.229	-0.182694	0.168774	-1.08248	0.27904	0.405493	down
FBgn0264361	CG43813	None	2.50572	-2.16175	1.40793	-1.5354	0.124684	0.215145	down
FBgn0262475	bru2	bruno 2	585.713	0.365996	0.114825	3.18742	0.0014355	0.0048507	up
FBgn0041195	Pkd2	Polycystic kidney disease 2	5.41747	0.513917	0.958398	0.536225	0.591803	0.701765	up
FBgn0043841	vir-1	virus-induced RNA 1	1548.27	0.515821	0.0874644	5.8975	3.69e-09	4.29e-08	up
FBgn0032428	CG6405	None	8.38922	0.203995	0.70347	0.289983	0.771829	0.846249	up
FBgn0032429	CG5446	None	315.96	-0.138628	0.13584	-1.02052	0.307481	0.437436	down
FBgn0032430	CG6388	None	601.379	-0.441304	0.107493	-4.10543	4.04e-05	0.000205349	down
FBgn0032431	CG5435	None	6.13123	0.0883955	0.860549	0.10272	0.918185	0.946338	up
FBgn0265298	SC35	SR family splicing factor SC35	856.442	-0.591044	0.102183	-5.78415	7.29e-09	8.08e-08	down
FBgn0020443	eRF3	eukaryotic translation release factor 3	4524	-0.553508	0.0730331	-7.57886	3.49e-14	9.18e-13	down
FBgn0032433	Oatp33Ea	Organic anion transporting polypeptide 33Ea	814.518	1.08252	0.10022	10.8014	3.39e-27	4.75e-25	sig_up
FBgn0032435	Oatp33Eb	Organic anion transporting polypeptide 33Eb	430.64	0.85855	0.12715	6.75225	1.46e-11	2.56e-10	up
FBgn0032436	CG5418	None	17.5649	-0.235644	0.496452	-0.474657	0.635031	0.737911	down
FBgn0032437	CR17024	None	42.6142	1.56572	0.342775	4.56779	4.93e-06	3.14e-05	sig_up
FBgn0259176	bun	bunched	5099.82	1.2327	0.101611	12.1316	7.18e-34	1.99e-31	sig_up
FBgn0262353	CG43051	None	60.762	0.582308	0.273943	2.12565	0.0335322	0.0725709	up
FBgn0261709	lncRNA:CR42746	long non-coding RNA:CR42746	2.65952	2.61984	1.49096	1.75715	0.0788919	0.148653	up
FBgn0265809	lncRNA:CR44598	long non-coding RNA:CR44598	8.32676	-0.450381	0.703839	-0.639892	0.522243	0.644609	down
FBgn0265808	lncRNA:CR44597	long non-coding RNA:CR44597	6.09349	1.41685	0.876315	1.61683	0.105915	0.188493	up
FBgn0265807	lncRNA:CR44596	long non-coding RNA:CR44596	2.96985	-0.33816	1.12976	-0.299322	0.764695	0.840712	down
FBgn0265806	lncRNA:CR44595	long non-coding RNA:CR44595	4.38939	-0.0197946	0.961	-0.0205979	0.983566	0.990306	down
FBgn0085424	nub	nubbin	95.0483	0.73245	0.230308	3.18031	0.00147118	0.00495796	up
FBgn0004394	pdm2	POU domain protein 2	41.6904	0.969843	0.353507	2.74349	0.00607896	0.0169105	up
FBgn0032442	Nepl7	Neprilysin-like 7	47.8476	-0.65313	0.316251	-2.06523	0.0389017	0.0821241	down
FBgn0032444	CCT4	Chaperonin containing TCP1 subunit 4	3754.77	-0.734888	0.0893218	-8.22742	1.91e-16	7.09e-15	down
FBgn0032445	CG6153	None	104.932	-0.319558	0.208465	-1.53291	0.125299	0.215909	down
FBgn0032446	IFT43	Intraflagellar transport 43	23.3966	-0.756036	0.443158	-1.70602	0.0880043	0.162924	down
FBgn0032447	PICK1	Protein interacting with C kinase 1	39.9375	0.185577	0.325625	0.569911	0.568738	0.683554	up
FBgn0032449	CG17036	None	419.638	-0.413354	0.120325	-3.43532	0.000591851	0.00221937	down
FBgn0032450	CG5776	None	194.827	-0.623438	0.158631	-3.93012	8.49e-05	0.000394997	down
FBgn0032451	spict	spichthyin	266.464	0.289971	0.136718	2.12094	0.0339267	0.0733419	up
FBgn0032452	CG15484	None	8.50985	-0.257113	0.684414	-0.375668	0.707163	0.794788	down
FBgn0032453	CG6180	None	1724.6	-0.127574	0.0807355	-1.58015	0.114072	0.200275	down
FBgn0032454	CG5787	None	673.157	-0.36692	0.0990138	-3.70574	0.000210773	0.000890743	down
FBgn0032455	Pih1D1	PIH1 domain containing 1	543.43	0.0909897	0.108441	0.839071	0.40143	0.534	up
FBgn0032456	MRP	Multidrug-Resistance like Protein 1	7535.54	0.0551705	0.0830976	0.663925	0.506739	0.630547	up
FBgn0015399	kek1	kekkon 1	191.433	0.490718	0.17437	2.81424	0.00488929	0.0140346	up
FBgn0263598	Vha68-2	Vacuolar H[+] ATPase 68 kDa subunit 2	17252.3	0.191025	0.0800747	2.38559	0.0170518	0.0413081	up
FBgn0032464	Vha68-3	Vacuolar H[+] ATPase 68kD subunit 3	5.40602	-0.878549	0.884593	-0.993167	0.320628	0.45133	down
FBgn0032465	Yip1d1	Yip1 domain-containing 1	447.31	-0.311271	0.114245	-2.72458	0.00643837	0.0177709	down
FBgn0265262	Vha68-1	Vacuolar H[+] ATPase 68kD subunit 1	994.469	0.0248663	0.0868883	0.286187	0.774735	0.848053	up
FBgn0021796	Tor	Target of rapamycin	888.479	-0.262632	0.0908823	-2.8898	0.00385483	0.0114086	down
FBgn0032467	CG9934	None	916.9	0.0947036	0.101008	0.937583	0.348459	0.481221	up
FBgn0028965	A16	A16	206.691	-0.00529648	0.163855	-0.0323241	0.974214	0.98384	down
FBgn0262160	CG9932	None	1057.02	0.991307	0.111914	8.85775	8.16e-19	4.14e-17	up
FBgn0032470	Ttc30	Tetratricopeptide repeat domain 30	5.52082	-0.0121532	0.889025	-0.0136703	0.989093	0.994156	down
FBgn0032472	CG9928	None	55.7521	-0.693627	0.323458	-2.14441	0.0320001	0.0699011	down
FBgn0032473	kmg	kumgang	4.06356	0.254908	1.13821	0.223955	0.822792	0.881857	up
FBgn0032474	DnaJ-H	DnaJ homolog	172.334	0.124144	0.16507	0.752067	0.452011	0.581515	up
FBgn0024291	Sirt1	Sirtuin 1	681.929	0.186229	0.102101	1.82396	0.0681575	0.131416	up
FBgn0032475	Sfmbt	Scm-related gene containing four mbt domains	455.981	-0.0868494	0.114355	-0.759474	0.447569	0.57745	down
FBgn0032476	CG5439	None	176.413	-0.00599204	0.168564	-0.0355475	0.971643	0.982465	down
FBgn0032477	CG5287	None	279.517	-0.120556	0.15371	-0.784303	0.432862	0.563392	down
FBgn0051849	CG31849	None	28.054	-0.00942163	0.385823	-0.0244196	0.980518	0.988357	down
FBgn0032479	CG16974	None	2340.55	-0.0864841	0.0817169	-1.05834	0.289901	0.41821	down
FBgn0032480	Edem2	ER degradation enhancer, mannosidase alpha-like 2	779.686	0.0865105	0.111104	0.778642	0.43619	0.566364	up
FBgn0032481	CG16972	None	249.319	-0.019328	0.139629	-0.138424	0.889905	0.927676	down
FBgn0032482	Pect	Phosphoethanolamine cytidylyltransferase	1552.99	-0.047998	0.0875411	-0.548291	0.583492	0.695132	down
FBgn0032483	CG15482	None	5.18742	3.05879	1.20079	2.54731	0.0108558	0.0279132	sig_up
FBgn0032484	kek4	kekkon 4	35.3546	1.05239	0.358277	2.93736	0.00331016	0.0100214	sig_up
FBgn0032485	CG9426	None	243.574	0.0852988	0.149604	0.570162	0.568568	0.683498	up
FBgn0032486	mRF1	mitochondrial translation release factor 1	145.534	-0.409843	0.180432	-2.27145	0.0231196	0.0534292	down
FBgn0032487	Ski6	Ski6	188.329	-0.939723	0.18013	-5.21692	1.82e-07	1.59e-06	down
FBgn0032488	CG16812	None	278.677	-0.228838	0.133834	-1.70986	0.0872922	0.161794	down
FBgn0027586	CG5867	None	25.3582	0.576823	0.406185	1.4201	0.155578	0.257414	up
FBgn0032494	CG5945	None	7.61949	0.355008	0.729255	0.48681	0.626393	0.730617	up
FBgn0032495	CG16820	None	540.539	1.65446	0.411073	4.02473	5.7e-05	0.000279504	sig_up
FBgn0284244	l(2)k05911	lethal (2) k05911	256.436	-0.568246	0.160011	-3.55129	0.00038335	0.0015041	down
FBgn0264894	CG44085	None	6141.47	0.406962	0.0793118	5.13117	2.88e-07	2.41e-06	up
FBgn0028406	Drep4	DNA fragmentation factor-related protein 4	90.8592	-0.0483074	0.229435	-0.21055	0.833239	0.88919	down
FBgn0032499	Uvrag	UV-resistance associated gene	225.205	0.329626	0.145325	2.2682	0.0233173	0.0537549	up
FBgn0051729	CG31729	None	1726.97	0.31667	0.081421	3.88929	0.000100539	0.000459635	up
FBgn0040973	CG16824	None	3.07273	1.22558	1.17699	1.04128	0.297743	0.427225	up
FBgn0264308	CG43778	None	267.657	-0.278192	0.14407	-1.93095	0.0534894	0.107633	down
FBgn0032506	CG9395	None	68.546	0.489488	0.247446	1.97817	0.0479099	0.098005	up
FBgn0022069	Nnp-1	Nnp-1	1571.66	-0.718315	0.0869851	-8.2579	1.48e-16	5.63e-15	down
FBgn0032509	CG6523	None	951.07	-0.241166	0.0938161	-2.57062	0.0101517	0.0263897	down
FBgn0051852	Tap42	Two A-associated protein of 42kDa	252.429	-0.282511	0.139698	-2.0223	0.0431458	0.0898468	down
FBgn0051855	CG31855	None	149.825	-0.190089	0.174487	-1.08942	0.27597	0.402383	down
FBgn0032511	ND-B22	NADH dehydrogenase (ubiquinone) B22 subunit	1731.72	-0.28813	0.0844087	-3.41351	0.000641319	0.00238201	down
FBgn0032512	Bdp1	B double prime 1	463.938	-0.420715	0.109291	-3.84948	0.000118368	0.000532983	down
FBgn0032513	CG6565	None	711.5	-0.524508	0.102815	-5.10146	3.37e-07	2.79e-06	down
FBgn0032514	CG9302	None	407.591	-1.07026	0.131629	-8.1309	4.26e-16	1.5e-14	sig_down
FBgn0025724	beta'COP	Coat Protein (coatomer) beta'	1529.69	-0.414878	0.0973199	-4.26303	2.02e-05	0.000110979	down
FBgn0032515	loqs	loquacious	264.732	-0.177882	0.15067	-1.1806	0.23776	0.358949	down
FBgn0032516	Ing5	Inhibitor of growth family member 5	99.7037	-0.133693	0.212676	-0.628621	0.529597	0.651066	down
FBgn0032517	CG7099	None	114.983	0.111965	0.198224	0.56484	0.572183	0.686099	up
FBgn0032518	RpL24	Ribosomal protein L24	9213.35	-0.362346	0.0685395	-5.28668	1.25e-07	1.12e-06	down
FBgn0032521	CG7110	None	99.497	0.263815	0.207465	1.27161	0.203511	0.31791	up
FBgn0264432	CG43850	None	6.40452	0.907483	0.889381	1.02035	0.307561	0.43744	up
FBgn0263354	CG42784	None	40.5489	0.794273	0.353825	2.24482	0.0247796	0.0565173	up
FBgn0026760	Tehao	Tehao	156.556	1.22233	0.185541	6.58796	4.46e-11	7.29e-10	sig_up
FBgn0267243	asRNA:CR45683	antisense RNA:CR45683	5.95927	0.38087	0.812218	0.468925	0.639123	0.741223	up
FBgn0032524	Hacd2	3-hydroxyacyl-CoA dehydratase 2	331.323	-0.0284822	0.131495	-0.216603	0.828518	0.886149	down
FBgn0023407	B4	B4	410.485	0.0707221	0.128017	0.552442	0.580646	0.692816	up
FBgn0259984	kuz	kuzbanian	414.549	0.0599121	0.129917	0.461158	0.644685	0.745043	up
FBgn0028546	ics	icarus	1247.05	0.105849	0.0914009	1.15808	0.246833	0.369598	up
FBgn0028527	CG18507	None	414.478	0.0117871	0.115117	0.102393	0.918445	0.946471	up
FBgn0051814	DIP-kappa	Dpr-interacting protein kappa	50.5536	0.458218	0.304018	1.50721	0.131757	0.22465	up
FBgn0028541	TM9SF4	Transmembrane 9 superfamily protein member 4	636.058	-0.0965939	0.109186	-0.884674	0.376333	0.509454	down
FBgn0028540	CG9008	None	907.793	0.209348	0.0904051	2.31566	0.0205768	0.0484408	up
FBgn0024846	p38b	p38b MAP kinase	673.257	-0.223336	0.103782	-2.15197	0.0313994	0.0687287	down
FBgn0028932	CG16890	None	89.9978	-0.0207319	0.232039	-0.0893464	0.928807	0.953629	down
FBgn0028539	Eato	Engulfment ABC Transporter in the ovary	950.882	0.143901	0.0948799	1.51667	0.12935	0.221345	up
FBgn0028931	CG16863	None	26.1235	-0.222358	0.413947	-0.537165	0.591154	0.701141	down
FBgn0028538	Sec71	Secretory 71	860.479	0.128751	0.0906566	1.4202	0.155549	0.257403	up
FBgn0027844	CAH1	Carbonic anhydrase 1	1987.87	-0.0779492	0.0929757	-0.838383	0.401816	0.534388	down
FBgn0028658	Adat1	Adenosine deaminase, tRNA-specific 1	40.9899	-0.536192	0.323742	-1.65623	0.0976747	0.176962	down
FBgn0028919	CG16865	None	85.0234	-0.361206	0.228619	-1.57995	0.114119	0.200327	down
FBgn0001965	Sos	Son of sevenless	397.184	-0.0286761	0.135136	-0.212202	0.831949	0.888315	down
FBgn0000153	b	black	3.4243	1.84699	1.24734	1.48074	0.138676	0.233936	up
FBgn0004406	tam	tamas	274.768	0.0447611	0.143693	0.311505	0.755417	0.833824	up
FBgn0001961	Arpc1	Actin-related protein 2/3 complex, subunit 1	1017.27	-0.161439	0.0971437	-1.66186	0.0965417	0.175386	down
FBgn0015271	Orc5	Origin recognition complex subunit 5	87.8725	-0.27969	0.218313	-1.28114	0.200144	0.313939	down
FBgn0026373	RpII33	RNA polymerase II 33kD subunit	202.451	-0.709255	0.151958	-4.66744	3.05e-06	2.03e-05	down
FBgn0260407	mRpS23	mitochondrial ribosomal protein S23	419.771	-0.615951	0.128109	-4.80803	1.52e-06	1.1e-05	down
FBgn0028509	CenG1A	Centaurin gamma 1A	361.006	0.700873	0.122548	5.71918	1.07e-08	1.16e-07	up
FBgn0053307	CG33307	None	717.635	-0.332858	0.10462	-3.1816	0.00146464	0.0049374	down
FBgn0053306	CG33306	None	808.95	-0.0140064	0.107228	-0.130622	0.896074	0.932094	down
FBgn0028920	CG8997	None	2266.93	0.197375	0.116079	1.70036	0.089064	0.164514	up
FBgn0028534	CG7916	None	1292.76	0.892506	0.117396	7.60252	2.9e-14	7.74e-13	up
FBgn0028533	CG7953	None	1534.49	0.122015	0.133268	0.915562	0.359897	0.493206	up
FBgn0028532	CG7968	None	508.003	0.341776	0.124866	2.73715	0.00619743	0.0171895	up
FBgn0019890	Smg5	Smg5 nonsense mediated mRNA decay factor	1205.62	0.70645	0.0837781	8.4324	3.39e-17	1.4e-15	up
FBgn0012037	Ance	Angiotensin converting enzyme	2354.39	0.206562	0.0875143	2.36032	0.0182592	0.0437677	up
FBgn0032535	Ance-2	Ance-2	16.4402	2.28915	0.676093	3.38584	0.000709599	0.00259401	sig_up
FBgn0032536	Ance-3	Ance-3	8.99974	-0.200593	0.685727	-0.292526	0.769885	0.844699	down
FBgn0028938	Vajk1	None	969.568	3.06776	1.69999	1.80458	0.07114	0.136356	up
FBgn0261628	CG42711	None	16.469	-0.0506952	0.507134	-0.0999641	0.920373	0.947787	down
FBgn0032538	Vajk2	None	17429.5	-1.02858	0.10236	-10.0487	9.31e-24	8.38e-22	sig_down
FBgn0028544	Vajk3	None	20318.6	-0.839138	0.105764	-7.93409	2.12e-15	6.74e-14	down
FBgn0261514	NimA	Nimrod A	7.42679	-0.588402	0.788555	-0.746178	0.45556	0.584661	down
FBgn0027929	NimB1	Nimrod B1	36.2901	0.648795	0.361722	1.79363	0.0728723	0.138992	up
FBgn0028543	NimB2	Nimrod B2	1611.26	-0.197066	0.0906605	-2.17367	0.0297298	0.0656567	down
FBgn0054003	NimB3	Nimrod B3	187.513	-0.655307	0.170671	-3.83959	0.000123242	0.000552081	down
FBgn0028542	NimB4	Nimrod B4	138.886	0.332404	0.1992	1.66869	0.0951779	0.173436	up
FBgn0028936	NimB5	Nimrod B5	220.477	-0.0955455	0.171368	-0.557546	0.577154	0.69031	down
FBgn0028430	He	Hemese	59.2488	-0.127302	0.264246	-0.481757	0.629979	0.733425	down
FBgn0259896	NimC1	Nimrod C1	66.5358	0.219336	0.255751	0.857618	0.391104	0.523726	up
FBgn0028940	Cyp28a5	Cyp28a5	1199.42	1.05926	0.113026	9.37179	7.13e-21	4.65e-19	sig_up
FBgn0003255	rk	rickets	53.1798	1.34775	0.296138	4.5511	5.34e-06	3.37e-05	sig_up
FBgn0027348	bgm	bubblegum	2701.54	-0.0967657	0.112745	-0.858267	0.390745	0.523469	down
FBgn0001967	NimC3	Nimrod C3	5.81456	-0.244961	0.837864	-0.292363	0.770009	0.844754	down
FBgn0286723	hll	heimdall	73.2651	0.567508	0.295879	1.91804	0.055106	0.110202	up
FBgn0028872	CG18095	None	159.177	0.353309	0.195977	1.80281	0.0714184	0.13682	up
FBgn0028875	nAChRalpha5	nicotinic Acetylcholine Receptor alpha5	317.048	0.702681	0.154997	4.53351	5.8e-06	3.63e-05	up
FBgn0283651	CG46301	None	129.716	0.280234	0.191738	1.46155	0.143866	0.241129	up
FBgn0028526	CG15293	None	1137.96	0.161166	0.0908499	1.77398	0.0760668	0.143999	up
FBgn0051769	CG31769	None	475.995	-0.140406	0.110061	-1.27571	0.202057	0.316153	down
FBgn0263038	CG43333	None	607.247	4.95853	1.10183	4.50029	6.79e-06	4.19e-05	sig_up
FBgn0016930	Dyrk2	Dual-specificity tyrosine phosphorylation-regulated kinase 2	467.017	1.27724	0.187815	6.80052	1.04e-11	1.86e-10	sig_up
FBgn0261563	wb	wing blister	112.747	0.368368	0.200586	1.83646	0.0662899	0.12836	up
FBgn0052971	CG32971	None	26.9307	0.716208	0.391787	1.82806	0.0675413	0.130361	up
FBgn0028916	CG33090	None	603.267	0.579853	0.10253	5.65547	1.55e-08	1.64e-07	up
FBgn0028530	mTTF	mitochondrial transcription termination factor	287.891	-0.104836	0.133709	-0.78406	0.433005	0.563452	down
FBgn0261534	l(2)34Fc	lethal (2) 34Fc	2541.6	0.642998	0.145	4.43446	9.23e-06	5.51e-05	up
FBgn0261535	l(2)34Fd	lethal (2) 34Fd	450.432	-0.674097	0.119738	-5.62979	1.8e-08	1.87e-07	down
FBgn0015791	Rab14	Rab14	418.792	0.333941	0.121423	2.75022	0.00595552	0.0166201	up
FBgn0266145	lncRNA:CR44851	long non-coding RNA:CR44851	2.70902	2.66389	1.47849	1.80176	0.071583	0.137043	up
FBgn0001970	Pgant35A	Polypeptide N-acetylgalactosaminyltransferase 35A	94.8031	0.348034	0.226666	1.53544	0.124675	0.215145	up
FBgn0266428	asRNA:CR43463	antisense RNA:CR43463	94.4869	2.06887	0.269174	7.68599	1.52e-14	4.19e-13	sig_up
FBgn0015546	spel1	spellchecker1	114.302	0.274714	0.206505	1.3303	0.18342	0.292971	up
FBgn0020258	ppk	pickpocket	76.1373	0.628187	0.265784	2.36353	0.018102	0.0434165	up
FBgn0004858	elB	elbow B	359.799	0.375041	0.12375	3.03063	0.00244048	0.0077051	up
FBgn0264810	Pburs	Partner of Bursicon	8.60929	-0.453347	0.702392	-0.645434	0.518646	0.641495	down
FBgn0028871	Cpr35B	Cuticular protein 35B	214.806	1.92552	0.482286	3.99249	6.54e-05	0.000314364	sig_up
FBgn0005771	noc	no ocelli	580.307	0.0501918	0.126549	0.39662	0.691648	0.781842	up
FBgn0003016	osp	outspread	577.165	1.09653	0.12266	8.93961	3.91e-19	2.04e-17	sig_up
FBgn0028855	CG15282	None	4432.1	0.948854	0.306131	3.0995	0.00193845	0.0063178	up
FBgn0085194	CG34165	None	735.652	1.06374	0.53142	2.00169	0.0453184	0.0935301	up
FBgn0085195	CG34166	None	9306.18	-0.0296447	0.0958867	-0.309164	0.757197	0.834977	down
FBgn0260955	CG42587	None	9.74389	-0.996493	0.685913	-1.4528	0.14628	0.244381	down
FBgn0267014	CR45458	None	7.94916	-1.74559	0.794792	-2.19629	0.0280713	0.0625785	down
FBgn0032549	CG4650	None	3.69576	-0.58063	1.20612	-0.481404	0.630229	0.733608	down
FBgn0028886	CG15279	None	509.272	0.658093	0.182146	3.613	0.000302674	0.0012244	up
FBgn0259213	side-II	sidestep II	85.2588	0.459263	0.247844	1.85304	0.063877	0.124453	up
FBgn0028887	CG3491	None	3.34505	3.98484	3.91935	1.01671	0.309292	0.439131	up
FBgn0086711	mol	moladietz	477.38	0.759719	0.135444	5.60909	2.03e-08	2.1e-07	up
FBgn0040228	DCTN5-p25	Dynactin 5, p25 subunit	129.06	-0.27616	0.195764	-1.41067	0.15834	0.261185	down
FBgn0261881	l(2)35Be	lethal (2) 35Be	71.3185	-0.42979	0.249806	-1.7205	0.0853425	0.158725	down
FBgn0028926	NC2beta	Negative Cofactor 2beta	69.1428	-0.230559	0.285068	-0.808786	0.418638	0.549929	down
FBgn0283659	THG	tRNA-histidine guanylyltransferase	136.747	-0.718945	0.188199	-3.82013	0.000133381	0.000593753	down
FBgn0286027	Rnmt	RNA guanine-7 methyltransferase	204.34	-0.464607	0.160068	-2.90256	0.00370127	0.0110319	down
FBgn0260446	GABA-B-R1	metabotropic GABA-B receptor subtype 1	201.094	0.562763	0.160228	3.51227	0.000444299	0.00170955	up
FBgn0053310	CG33310	None	3.71627	0.0187054	1.1587	0.0161434	0.98712	0.99271	up
FBgn0051832	CG31832	None	29.8791	0.709442	0.390592	1.81632	0.0693207	0.133296	up
FBgn0041713	yellow-c	yellow-c	501.529	1.25439	0.141686	8.85332	8.5e-19	4.28e-17	sig_up
FBgn0001977	CIAPIN1	Cytokine induced apoptosis inhibitor 1	374.742	-0.200303	0.124399	-1.61016	0.107363	0.19059	down
FBgn0004837	Su(H)	Suppressor of Hairless	122.684	-0.281337	0.202192	-1.39144	0.164093	0.268682	down
FBgn0000317	ck	crinkled	646.827	0.569272	0.153291	3.71367	0.000204274	0.000865857	up
FBgn0053679	CG33679	None	6.61967	-1.40638	0.84307	-1.66817	0.0952824	0.17357	down
FBgn0010422	TfIIS	RNA polymerase II elongation factor	467.029	-0.332682	0.107999	-3.08041	0.00206713	0.00665977	down
FBgn0283440	solo	sisters on the loose	4.26935	0.645085	0.973732	0.662487	0.507659	0.631416	up
FBgn0283442	vas	vasa	93.3463	0.376124	0.217444	1.72975	0.0836748	0.156219	up
FBgn0024183	vig	vasa intronic gene	6836.19	-0.4659	0.0656713	-7.09442	1.3e-12	2.66e-11	down
FBgn0028879	CG15270	None	128.362	0.677959	0.204261	3.31908	0.000903136	0.00322362	up
FBgn0028878	CG15269	None	18.5307	-0.106381	0.511701	-0.207896	0.83531	0.890668	down
FBgn0001978	stc	shuttle craft	876.885	-0.210221	0.0966838	-2.17431	0.0296819	0.0655868	down
FBgn0028888	CG4168	None	73.2505	0.640145	0.264865	2.41687	0.0156546	0.0383667	up
FBgn0028516	ZnT35C	Zinc transporter 35C	236.794	-0.17447	0.141942	-1.22916	0.21901	0.336599	down
FBgn0028862	dao	down and out	62.9226	0.480727	0.283707	1.69445	0.0901794	0.166277	up
FBgn0283467	Pol32	Pol32 polymerase delta subunit	93.149	-0.303778	0.220571	-1.37724	0.16844	0.273549	down
FBgn0259982	Uxt	Uxt prefoldin-like subunit	46.5464	-0.429586	0.298611	-1.43862	0.150259	0.250065	down
FBgn0045842	yuri	yuri gagarin	356.326	0.950822	0.154184	6.1668	6.97e-10	9.21e-09	up
FBgn0261268	Cul3	Cullin 3	1070.45	-0.104151	0.0867784	-1.2002	0.230062	0.350123	down
FBgn0086691	UK114	UK114	1276.88	-0.432399	0.0864961	-4.99906	5.76e-07	4.51e-06	down
FBgn0028852	CG15262	None	27.2377	1.08753	0.404286	2.69	0.0071453	0.0193827	sig_up
FBgn0041103	nht	no hitter	3.38964	2.34402	1.37294	1.7073	0.0877666	0.162514	up
FBgn0001981	esg	escargot	105.85	0.326203	0.222488	1.46616	0.142605	0.239477	up
FBgn0001983	wor	worniu	53.2156	-0.348964	0.278247	-1.25415	0.209786	0.325047	down
FBgn0003448	sna	snail	17.5509	0.841509	0.505682	1.66411	0.0960912	0.174791	up
FBgn0002524	lace	lace	1220.17	0.200161	0.0900752	2.22215	0.0262731	0.0593157	up
FBgn0028370	kek3	kekkon 3	48.5531	-0.0219606	0.293224	-0.0748935	0.940299	0.960877	down
FBgn0028950	CG15255	None	255.22	1.03076	0.17573	5.86562	4.47e-09	5.11e-08	sig_up
FBgn0028949	CG15254	None	263.224	-0.563916	0.157845	-3.5726	0.000353461	0.00140088	down
FBgn0028948	CG15253	None	86.141	0.235934	0.249446	0.945832	0.344234	0.476868	up
FBgn0028945	CG7631	None	309.027	-0.550572	0.148701	-3.70255	0.000213444	0.000900689	down
FBgn0028518	CG18480	None	300.133	0.593309	0.138726	4.27684	1.9e-05	0.000105185	up
FBgn0028863	CG4587	None	219.26	0.792535	0.187021	4.23768	2.26e-05	0.00012291	up
FBgn0010382	CycE	Cyclin E	245.586	-0.607825	0.152265	-3.99188	6.56e-05	0.000314904	down
FBgn0266309	lncRNA:CR44974	long non-coding RNA:CR44974	2.61863	0.00996521	1.26516	0.00787664	0.993715	0.996174	up
FBgn0001989	ND-B17	NADH dehydrogenase (ubiquinone) B17 subunit	936.05	-0.392562	0.0912612	-4.30152	1.7e-05	9.53e-05	down
FBgn0001986	Mtr4	Mtr4 helicase	618.238	-0.502578	0.10453	-4.80797	1.52e-06	1.1e-05	down
FBgn0001987	Gli	Gliotactin	672.543	0.515612	0.100633	5.12367	3e-07	2.49e-06	up
FBgn0028507	CG3793	None	229.336	-0.237144	0.152735	-1.55265	0.120508	0.209147	down
FBgn0001990	wek	weckle	136.941	0.0589661	0.181944	0.324089	0.745871	0.826342	up
FBgn0041627	Ku80	Ku80	85.3093	-0.0198287	0.229226	-0.0865028	0.931067	0.954623	down
FBgn0051826	CG31826	None	24.4923	1.88845	0.485287	3.8914	9.97e-05	0.000456199	sig_up
FBgn0041183	Tep1	Thioester-containing protein 1	16.5809	1.71592	0.647173	2.65141	0.00801569	0.0215531	sig_up
FBgn0051823	CG31823	None	9.48373	1.00431	0.732767	1.37057	0.170508	0.276394	up
FBgn0051821	CG31821	None	103.159	-0.270141	0.229205	-1.1786	0.238558	0.359907	down
FBgn0028645	beat-Ib	beaten path Ib	54.5791	0.301217	0.297887	1.01118	0.31193	0.442048	up
FBgn0028514	CG4793	None	3.39136	4.01442	1.60015	2.50878	0.0121149	0.0307367	sig_up
FBgn0028644	beat-Ic	beaten path Ic	62.5013	0.266387	0.292928	0.909394	0.363142	0.496455	up
FBgn0013433	beat-Ia	beaten path Ia	43.5126	0.504625	0.317413	1.58981	0.111878	0.197214	up
FBgn0001991	Ca-alpha1D	Ca[2+]-channel protein alpha[[1]] subunit D	1274.54	0.159727	0.086991	1.83613	0.0663387	0.128427	up
FBgn0261999	Ca-Ma2d	Ca[2+] channel Muscle-specific alpha2/delta subunit	1085.43	0.0565213	0.0951679	0.593911	0.552572	0.670939	up
FBgn0024734	PRL-1	PRL-1 phosphatase	222.71	-0.0522852	0.161586	-0.323575	0.74626	0.826531	down
FBgn0028515	EndoGI	Endonuclease G inhibitor	714.717	-0.106324	0.0939882	-1.13125	0.257951	0.382111	down
FBgn0002673	twe	twine	19.2488	0.494496	0.478722	1.03295	0.301627	0.431383	up
FBgn0028897	CG4935	None	31.4083	-0.417355	0.371131	-1.12455	0.26078	0.385044	down
FBgn0001994	crp	cropped	820.22	0.255597	0.0916854	2.78776	0.00530734	0.015082	up
FBgn0040079	pkaap	pkaap	202.3	0.420392	0.170769	2.46176	0.0138256	0.0344185	up
FBgn0032582	CG13258	None	2.1384	0.378791	1.33349	0.284061	0.776364	0.848935	up
FBgn0266204	lncRNA:CR44899	long non-coding RNA:CR44899	4.19163	0.892878	1.03779	0.860362	0.38959	0.522353	up
FBgn0028375	heix	heixuedian	442.501	-0.463383	0.117485	-3.9442	8.01e-05	0.000375106	down
FBgn0028895	CG17328	None	40.3501	0.253301	0.336677	0.752355	0.451838	0.581376	up
FBgn0028894	GMF	Glia maturation factor	270.513	0.00518676	0.143851	0.0360563	0.971237	0.982318	up
FBgn0028525	c(2)M	crossover suppressor on 2 of Manheim	2.42783	1.18018	1.3376	0.882318	0.377605	0.510568	up
FBgn0015338	CG5861	None	722.31	-0.282397	0.103967	-2.71622	0.00660317	0.0181639	down
FBgn0011708	Syx5	Syntaxin 5	717.668	-0.322844	0.103831	-3.10934	0.00187508	0.00614043	down
FBgn0000339	cni	cornichon	675.493	0.101648	0.0987553	1.0293	0.303341	0.433339	up
FBgn0001086	fzy	fizzy	68.7856	-0.292976	0.254951	-1.14915	0.250496	0.373702	down
FBgn0000250	cact	cactus	1954.86	0.168911	0.0785487	2.1504	0.0315239	0.068968	up
FBgn0014092	CG4278	None	333.626	-0.482838	0.131577	-3.66962	0.000242911	0.00100705	down
FBgn0001995	mRpL4	mitochondrial ribosomal protein L4	591.953	-0.380694	0.105894	-3.59504	0.000324342	0.00129955	down
FBgn0028899	CG31817	None	9.22759	0.333808	0.663236	0.503302	0.614752	0.720842	up
FBgn0259151	CG42266	None	2.60066	2.6058	1.53361	1.69914	0.0892935	0.164831	up
FBgn0000307	chif	chiffon	647.521	0.376732	0.103047	3.65592	0.000256259	0.00105699	up
FBgn0028506	CG4455	None	258.531	-0.00521202	0.142007	-0.0367026	0.970722	0.98206	down
FBgn0025678	CaBP1	calcium-binding protein 1	2533.66	-1.01746	0.0992798	-10.2484	1.2e-24	1.22e-22	sig_down
FBgn0028841	jhamt	juvenile hormone acid methyltransferase	39.6247	-0.115836	0.322006	-0.359733	0.719047	0.804637	down
FBgn0028523	CG5888	None	74.7988	0.13359	0.251511	0.53115	0.595315	0.704293	up
FBgn0020416	Idgf1	Imaginal disc growth factor 1	1119.77	0.730861	0.133445	5.47687	4.33e-08	4.18e-07	up
FBgn0020415	Idgf2	Imaginal disc growth factor 2	3135	0.381316	0.0969448	3.93333	8.38e-05	0.000390395	up
FBgn0020414	Idgf3	Imaginal disc growth factor 3	2418.42	0.524501	0.109525	4.78888	1.68e-06	1.19e-05	up
FBgn0005677	dac	dachshund	91.9442	0.0914921	0.236101	0.387512	0.698377	0.787885	up
FBgn0266329	lncRNA:CR44994	long non-coding RNA:CR44994	12.3327	2.03905	0.662193	3.07924	0.00207528	0.00668034	sig_up
FBgn0032586	Tpr2	Tetratricopeptide repeat protein 2	2245.69	-0.0993831	0.0751912	-1.32174	0.186255	0.29652	down
FBgn0032587	CG5953	None	628.511	1.92681	0.1382	13.9422	3.51e-44	1.42e-41	sig_up
FBgn0263555	mir-4943	mir-4943 stem loop	3.41582	4.00907	1.55526	2.57774	0.00994476	0.0259529	sig_up
FBgn0086038	snoRNA:Me28S-C1237	None	7.69567	3.22474	1.02597	3.14311	0.00167163	0.00554315	sig_up
FBgn0259735	mtgo	miles to go	589.521	-0.0325063	0.10511	-0.30926	0.757124	0.834977	down
FBgn0032593	Trpgamma	Transient receptor potential cation channel gamma	34.0334	1.09044	0.386229	2.8233	0.00475322	0.0137169	sig_up
FBgn0001185	her	hermaphrodite	196.641	-0.0508379	0.154028	-0.330056	0.741358	0.82311	down
FBgn0267347	squ	squash	41.548	-0.884667	0.345834	-2.55807	0.0105255	0.0271871	down
FBgn0261278	grp	grapes	573.989	-0.368526	0.113701	-3.2412	0.00119028	0.00410769	down
FBgn0263745	CR43670	None	41.2546	0.038926	0.324107	0.120102	0.904402	0.93762	up
FBgn0062978	CG31808	None	769.903	0.422385	0.109221	3.86724	0.000110073	0.000500201	up
FBgn0086907	Cyt-c-d	Cytochrome c distal	2.32807	0.138982	1.39224	0.0998257	0.920483	0.947787	up
FBgn0284248	Cyt-c-p	Cytochrome c proximal	10940.2	-0.433926	0.0617712	-7.02474	2.14e-12	4.22e-11	down
FBgn0027779	VhaSFD	Vacuolar H[+]-ATPase SFD subunit	6258.75	0.329466	0.0722418	4.5606	5.1e-06	3.24e-05	up
FBgn0263746	CR43671	None	5.10168	-0.277465	0.96442	-0.287702	0.773575	0.847356	down
FBgn0051812	Tsen2	tRNA splicing endonuclease subunit 2	21.825	-0.83044	0.491443	-1.6898	0.0910664	0.167694	down
FBgn0032595	CG17996	None	200.757	-0.0773006	0.170861	-0.452417	0.650969	0.749903	down
FBgn0032596	Prosbeta4	Proteasome beta4 subunit	1090.97	-0.503241	0.112485	-4.47386	7.68e-06	4.68e-05	down
FBgn0032597	CG17904	None	395.752	-0.411926	0.124353	-3.31254	0.000924533	0.0032931	down
FBgn0015391	glu	gluon	205.088	0.0347978	0.155206	0.224204	0.822598	0.881733	up
FBgn0032598	ChLD3	ChLD3	68.1211	2.76202	0.42152	6.55252	5.66e-11	9.09e-10	sig_up
FBgn0261068	LSm7	Like Sm 7	302.086	-0.732207	0.147461	-4.96541	6.86e-07	5.3e-06	down
FBgn0032600	BuGZ	Bub3 interacting GLEBS and Zinc finger domain protein	1071.84	-0.089144	0.0936871	-0.951508	0.341347	0.473793	down
FBgn0032601	yellow-b	yellow-b	752.967	1.08639	0.179767	6.04334	1.51e-09	1.88e-08	sig_up
FBgn0032602	ppk17	pickpocket 17	31.0269	0.359425	0.392151	0.916548	0.359379	0.492616	up
FBgn0264695	Mhc	Myosin heavy chain	160149	0.0118413	0.0767578	0.154269	0.877398	0.919028	up
FBgn0000406	Cyt-b5-r	Cytochrome b5-related	12231.3	0.0770605	0.0898153	0.857989	0.390899	0.523574	up
FBgn0032603	CG17928	None	473.358	0.521478	0.130788	3.98719	6.69e-05	0.000320518	up
FBgn0040262	Ugt37C2	UDP-glycosyltransferase family 37 member C2	299.459	0.196564	0.146535	1.34141	0.179786	0.288181	up
FBgn0040261	Ugt37E1	UDP-glycosyltransferase family 37 member E1	4.21628	-0.438395	0.977249	-0.448602	0.653719	0.751866	down
FBgn0040260	Ugt37D1	UDP-glycosyltransferase family 37 member D1	1832.26	0.198751	0.0894223	2.22261	0.0262418	0.0592569	up
FBgn0086673	CG13272	None	176.817	6.54662	1.57166	4.16542	3.11e-05	0.000162886	sig_up
FBgn0004797	mdy	midway	1576.67	0.310093	0.093177	3.328	0.000874734	0.00313308	up
FBgn0022213	Cse1	Chromosome segregation 1	802.46	-0.675401	0.0940888	-7.17834	7.06e-13	1.52e-11	down
FBgn0051739	AspRS-m	Aspartyl-tRNA synthetase, mitochondrial	1112.77	-0.160947	0.0880056	-1.82882	0.0674259	0.130205	down
FBgn0032612	CG13282	None	21.2526	1.49427	0.605488	2.46788	0.0135918	0.0339524	sig_up
FBgn0032613	Nepl9	Neprilysin-like 9	21.0052	1.53596	0.502092	3.05912	0.0022199	0.00708358	sig_up
FBgn0266492	SclB	Sarcolamban B	7.60599	-0.791434	0.734025	-1.07821	0.280939	0.407441	down
FBgn0032614	CG13284	None	438.017	0.849094	0.119476	7.10684	1.19e-12	2.44e-11	up
FBgn0051809	CG31809	None	3.18575	0.89079	1.13921	0.781935	0.434253	0.564623	up
FBgn0032615	CG6012	None	69.6195	0.0880104	0.255715	0.344174	0.730715	0.814482	up
FBgn0051781	lncRNA:CR31781	long non-coding RNA:CR31781	770.621	-0.180323	0.101601	-1.77481	0.0759288	0.143786	down
FBgn0040985	CG6115	None	837.397	0.42604	0.103952	4.09844	4.16e-05	0.000211079	up
FBgn0261671	tweek	tweek	1289.3	0.156814	0.0857577	1.82857	0.0674634	0.130255	up
FBgn0032620	CG12288	None	504.409	-0.92144	0.12816	-7.18976	6.49e-13	1.41e-11	down
FBgn0026150	ApepP	Aminopeptidase P	863.846	-0.0910733	0.0920225	-0.989685	0.322328	0.453104	down
FBgn0053179	beat-IIIb	beaten path IIIb	63.0971	0.392779	0.265185	1.48115	0.138567	0.233837	up
FBgn0032629	beat-IIIc	beaten path IIIc	76.5635	0.524766	0.251358	2.08773	0.0368226	0.0786866	up
FBgn0032631	CG15140	None	36.6388	0.468435	0.363518	1.28862	0.197531	0.310682	up
FBgn0032633	Lrch	Leucine-rich-repeats and calponin homology domain protein	287.707	0.348281	0.142191	2.44939	0.01431	0.0355229	up
FBgn0020503	CLIP-190	Cytoplasmic linker protein 190	2041.01	0.414019	0.0838539	4.93739	7.92e-07	6.07e-06	up
FBgn0032634	Rpb11	Rpb11	196.537	-0.687963	0.155437	-4.42598	9.6e-06	5.72e-05	down
FBgn0032635	CG15141	None	89.0469	-0.262854	0.233546	-1.12549	0.260381	0.384663	down
FBgn0011274	Dif	Dorsal-related immunity factor	587.926	0.733658	0.133605	5.49127	3.99e-08	3.89e-07	up
FBgn0260632	dl	dorsal	1435.48	0.298488	0.0878396	3.3981	0.000678558	0.00249744	up
FBgn0267923	lncRNA:CR46204	long non-coding RNA:CR46204	2.78041	2.69833	1.46835	1.83766	0.0661121	0.128038	up
FBgn0032637	CG5050	None	4.74199	0.604299	1.1748	0.514384	0.606984	0.714687	up
FBgn0032638	SPH93	Serine protease homolog 93	275.436	1.49339	0.455537	3.27829	0.00104437	0.00366207	sig_up
FBgn0032639	CG18563	None	143.242	0.865263	0.266081	3.25188	0.00114644	0.00397819	up
FBgn0000183	BicD	Bicaudal D	978.838	-0.19085	0.0900115	-2.12029	0.0339819	0.0734322	down
FBgn0032640	Sgt	small glutamine-rich tetratricopeptide containing protein	1133.45	-0.392572	0.102118	-3.84429	0.000120903	0.000542677	down
FBgn0286781	cass	cassowary	1467.3	-0.215947	0.0767704	-2.81289	0.00490983	0.0140829	down
FBgn0024689	fws	four way stop	314.4	-0.174415	0.136764	-1.2753	0.202203	0.316294	down
FBgn0032642	CG5110	None	173.562	-0.200801	0.184935	-1.08579	0.27757	0.404001	down
FBgn0032643	GCS2beta	Glucosidase 2 beta subunit	1135.81	-0.546475	0.109061	-5.01072	5.42e-07	4.29e-06	down
FBgn0032644	CG5131	None	345.932	-0.286777	0.127252	-2.25362	0.02422	0.0555089	down
FBgn0003187	qua	quail	107.123	0.621301	0.214126	2.90157	0.00371295	0.011058	up
FBgn0032646	mEFTs	mitochondrial translation elongation factor Ts	1100.19	-0.614416	0.0949682	-6.4697	9.82e-11	1.52e-09	down
FBgn0013810	Dhc36C	Dynein heavy chain at 36C	13.1191	0.434732	0.576517	0.754066	0.45081	0.580299	up
FBgn0032647	CG15143	None	3.21193	1.28647	1.17051	1.09907	0.271737	0.397961	up
FBgn0032648	CG15144	None	2.18188	1.5361	1.47041	1.04468	0.296173	0.42524	up
FBgn0032651	Oli	Olig family	25.7693	0.0647085	0.391457	0.165302	0.868706	0.914059	up
FBgn0032652	CG6870	None	277.132	0.154926	0.17885	0.866234	0.386362	0.519314	up
FBgn0261089	Sytalpha	Synaptotagmin alpha	63.5212	0.41259	0.2654	1.5546	0.120042	0.208497	up
FBgn0015609	CadN	Cadherin-N	613.099	0.528642	0.143152	3.69287	0.000221739	0.00093188	up
FBgn0262018	CadN2	Cadherin-N2	126.112	0.539599	0.197774	2.72836	0.00636508	0.0175986	up
FBgn0266871	lncRNA:CR45332	long non-coding RNA:CR45332	3.80325	0.0600966	1.05419	0.0570072	0.954539	0.970447	up
FBgn0023096	btv	beethoven	12.0722	0.674115	0.598923	1.12555	0.260358	0.384663	up
FBgn0032656	CG5674	None	188.865	0.0605316	0.168882	0.358425	0.720025	0.805484	up
FBgn0051740	CG31740	None	4.30145	1.51347	1.03635	1.46038	0.144185	0.241557	up
FBgn0032660	elfless	elfless	6.77369	1.20667	0.989693	1.21923	0.222756	0.341016	up
FBgn0243486	rdo	reduced ocelli	186.903	-0.289066	0.173689	-1.66427	0.0960581	0.174759	down
FBgn0000120	Arr1	Arrestin 1	69.6567	0.278344	0.252998	1.10018	0.271253	0.397457	up
FBgn0002939	ninaD	neither inactivation nor afterpotential D	346.602	1.97257	0.162837	12.1137	8.93e-34	2.41e-31	sig_up
FBgn0051741	CG31741	None	13.7462	2.52057	0.668914	3.76815	0.00016446	0.00071664	sig_up
FBgn0032663	CG15153	None	108.874	-0.21539	0.210118	-1.02509	0.305321	0.435182	down
FBgn0032665	CG15152	None	357.405	0.413806	0.129936	3.1847	0.00144904	0.00489062	up
FBgn0032666	CG5758	None	415.548	-0.419279	0.125159	-3.34997	0.000808217	0.00291802	down
FBgn0001301	kel	kelch	1525.34	1.7349	0.149115	11.6346	2.75e-31	5.77e-29	sig_up
FBgn0041184	Socs36E	Suppressor of cytokine signaling at 36E	366.849	0.915618	0.156825	5.83847	5.27e-09	5.94e-08	up
FBgn0032668	CG17681	None	39.0734	-0.371166	0.348904	-1.0638	0.287418	0.415332	down
FBgn0032669	CG15155	None	142.306	-1.4736	0.241975	-6.0899	1.13e-09	1.43e-08	sig_down
FBgn0032670	CG5783	None	53.6798	-0.288559	0.284307	-1.01495	0.310127	0.439987	down
FBgn0032671	JMJD4	Jumonji domain containing 4	212.262	-0.378577	0.149144	-2.53832	0.0111385	0.028543	down
FBgn0261804	CG42750	None	108.641	0.686392	0.231899	2.95987	0.00307768	0.00940039	up
FBgn0267486	Ptp36E	Protein tyrosine phosphatase 36E	498.412	0.375847	0.110879	3.38972	0.00069964	0.00256339	up
FBgn0000636	Fas3	Fasciclin 3	918.106	0.0886081	0.109258	0.810996	0.417368	0.548832	up
FBgn0261597	RpS26	Ribosomal protein S26	14228.8	-0.352628	0.077527	-4.54845	5.4e-06	3.4e-05	down
FBgn0086707	ncm	nucampholin	768.091	-0.232945	0.103477	-2.25118	0.0243741	0.0557944	down
FBgn0284256	bsf	bicoid stability factor	3968.32	-0.286298	0.0710287	-4.03073	5.56e-05	0.000273839	down
FBgn0032681	CG10283	None	98.9469	1.16066	0.293924	3.94885	7.85e-05	0.000369424	sig_up
FBgn0032682	grnd	grindelwald	171.322	0.285121	0.166678	1.71061	0.0871524	0.161562	up
FBgn0032683	kon	kon-tiki	296.926	0.0726414	0.133058	0.545939	0.585108	0.696519	up
FBgn0032684	Ugt301D1	UDP-glycosyltransferase family 301 member D1	87.7451	2.55589	0.355783	7.18384	6.78e-13	1.46e-11	sig_up
FBgn0032685	CG10211	None	3740.13	0.941131	0.355851	2.64474	0.00817549	0.021936	up
FBgn0085370	Pde11	Phosphodiesterase 11	746.558	0.899183	0.111211	8.08538	6.2e-16	2.15e-14	up
FBgn0032688	CG15160	None	251.667	-0.156757	0.138131	-1.13485	0.25644	0.380269	down
FBgn0032689	CG10413	None	855.137	0.332253	0.09087	3.65635	0.000255827	0.00105583	up
FBgn0051789	CG31789	None	486.77	0.63446	0.162665	3.9004	9.6e-05	0.000441037	up
FBgn0032690	CG10333	None	358.236	-0.282819	0.121342	-2.33075	0.0197664	0.0467756	down
FBgn0032691	Atac2	Ada2a-containing complex component 2	162.688	-0.338139	0.166791	-2.02731	0.0426303	0.0889203	down
FBgn0032694	MESR3	Misexpression suppressor of ras 3	276.843	0.590046	0.143521	4.11122	3.94e-05	0.000201164	up
FBgn0032693	Cyp310a1	Cyp310a1	258.17	-1.1491	0.157839	-7.28025	3.33e-13	7.55e-12	sig_down
FBgn0263079	CG43338	None	3.28355	0.586043	1.16974	0.501003	0.616369	0.72228	up
FBgn0261349	Mst36Fb	Male-specific transcript 36Fb	15.5995	0.926217	0.518279	1.7871	0.0739213	0.140618	up
FBgn0086681	Mst36Fa	Male-specific transcript 36Fa	12.4936	0.585453	0.578554	1.01192	0.311574	0.441708	up
FBgn0086909	CG31751	None	735.756	0.65903	0.103203	6.38573	1.71e-10	2.53e-09	up
FBgn0015553	tos	tosca	46.7832	-0.35922	0.302908	-1.1859	0.23566	0.356443	down
FBgn0005617	msl-1	male-specific lethal 1	389.011	-0.175156	0.117233	-1.49409	0.135153	0.229234	down
FBgn0032698	CG10336	None	88.8398	-0.687015	0.236413	-2.906	0.00366081	0.0109227	down
FBgn0032699	CG10383	None	618.719	2.15026	0.151528	14.1905	1.05e-45	4.58e-43	sig_up
FBgn0032700	CG10338	None	200.276	-0.00757073	0.163023	-0.0464395	0.96296	0.976474	down
FBgn0032701	CG10341	None	463.106	-0.633388	0.130333	-4.85977	1.18e-06	8.64e-06	down
FBgn0032702	CG10376	None	255.998	0.281623	0.156704	1.79717	0.0723089	0.138013	up
FBgn0032703	CG10343	None	295.786	-0.620382	0.137001	-4.52829	5.95e-06	3.71e-05	down
FBgn0032704	Jwa	Jwa	1631.56	-0.210581	0.088064	-2.39123	0.0167922	0.04074	down
FBgn0025608	Faf2	Fas-associated factor 2	787.745	0.124436	0.094576	1.31572	0.188267	0.299339	up
FBgn0032705	Grip71	Grip71	40.5607	-0.683472	0.34864	-1.96039	0.0499496	0.101519	down
FBgn0032706	Irk3	Inwardly rectifying potassium channel 3	227.042	0.195362	0.168035	1.16262	0.244982	0.3677	up
FBgn0032707	CG10348	None	41.4335	1.2535	0.344678	3.63672	0.000276128	0.00113113	sig_up
FBgn0045852	ham	hamlet	155.019	0.585419	0.173638	3.3715	0.000747605	0.0027233	up
FBgn0027074	Ugt36F1	UDP-glycosyltransferase family 36 member F1	2.46566	-1.64498	1.34814	-1.22019	0.222394	0.340554	down
FBgn0032713	Ugt36D1	UDP-glycosyltransferase family 36 member D1	850.602	0.389544	0.107175	3.63466	0.00027835	0.001139	up
FBgn0027070	Ugt36E1	UDP-glycosyltransferase family 36 member E1	117.217	0.0202707	0.203251	0.099732	0.920557	0.947787	up
FBgn0032715	CG17597	None	956.277	0.0363921	0.111923	0.325153	0.745065	0.825772	up
FBgn0015808	ScpX	Sterol carrier protein X-related thiolase	565.579	-0.137318	0.103521	-1.32648	0.184681	0.294553	down
FBgn0032717	CG10600	None	480.179	0.00272138	0.123448	0.0220448	0.982412	0.989563	up
FBgn0053120	CG33120	None	9.91341	0.85305	0.78342	1.08888	0.276207	0.402636	up
FBgn0032719	CG17321	None	98.4586	0.647417	0.222371	2.91143	0.00359778	0.01078	up
FBgn0032721	CG10602	None	1895.2	-0.405952	0.0925456	-4.38651	1.15e-05	6.75e-05	down
FBgn0032720	mRpL13	mitochondrial ribosomal protein L13	315.8	-0.531348	0.150529	-3.52988	0.000415743	0.0016128	down
FBgn0003896	tup	tailup	143.711	0.25097	0.185378	1.35383	0.17579	0.283376	up
FBgn0032723	ssp3	short spindle 3	291.577	-0.12038	0.149557	-0.80491	0.420871	0.55216	down
FBgn0032724	CG10428	None	314.285	-0.143054	0.130956	-1.09239	0.274662	0.4009	down
FBgn0032725	Nedd8	Nedd8	520.186	-0.279816	0.112162	-2.49475	0.0126047	0.031833	down
FBgn0032726	CG10621	None	3091.14	0.170531	0.084035	2.02929	0.0424288	0.088565	up
FBgn0265954	lncRNA:CR44741	long non-coding RNA:CR44741	8.89909	0.997454	0.815957	1.22243	0.221543	0.339481	up
FBgn0032727	CG10623	None	408.771	0.455508	0.132904	3.42735	0.000609502	0.0022795	up
FBgn0015772	Nak	Numb-associated kinase	816.534	0.583657	0.0991616	5.88592	3.96e-09	4.57e-08	up
FBgn0032728	Tango6	Transport and Golgi organization 6	143.405	0.100999	0.184531	0.547328	0.584154	0.695602	up
FBgn0032729	L2HGDH	L-2-hydroxyglutarate dehydrogenase	2124.95	0.0430254	0.0756555	0.568701	0.569559	0.684255	up
FBgn0032730	CG10431	None	25.6137	-0.159053	0.445147	-0.357304	0.720864	0.805956	down
FBgn0032731	Swip-1	Swiprosin-1	473.886	0.625525	0.118325	5.28651	1.25e-07	1.12e-06	up
FBgn0032732	EMC5	ER membrane protein complex subunit 5	255.583	-0.700702	0.144485	-4.84965	1.24e-06	9.05e-06	down
FBgn0032733	CG15170	None	17.6239	1.82465	0.567324	3.21624	0.00129882	0.0044324	sig_up
FBgn0032734	CG15169	None	7.54724	1.26661	0.802022	1.57927	0.114274	0.200443	up
FBgn0046302	CG10650	None	1084.54	0.255686	0.0982324	2.60287	0.00924465	0.0243668	up
FBgn0051792	CG31792	None	665.692	0.109231	0.111576	0.978984	0.327588	0.459189	up
FBgn0051793	CG31793	None	745.872	0.0864014	0.104999	0.822876	0.410578	0.542418	up
FBgn0086710	RpL30	Ribosomal protein L30	10299.3	-0.348707	0.0803367	-4.34057	1.42e-05	8.14e-05	down
FBgn0086039	snoRNA:Me28S-A2113	None	18.1917	-0.904062	0.488704	-1.84992	0.0643255	0.125097	down
FBgn0032740	CG15172	None	4.44838	0.487875	0.984377	0.495618	0.620164	0.725573	up
FBgn0032741	Sidpn	similar to Deadpan	21.8382	0.446125	0.455201	0.980062	0.327056	0.458613	up
FBgn0001202	hook	hook	283.271	0.0729782	0.144782	0.504057	0.614221	0.720369	up
FBgn0051800	CG31800	None	271.986	-0.281507	0.153531	-1.83355	0.0667208	0.129062	down
FBgn0086442	mib2	mind bomb 2	520.916	-0.00562022	0.13054	-0.0430537	0.965659	0.978246	down
FBgn0002022	Catsup	Catecholamines up	971.619	-0.0952037	0.0938954	-1.01393	0.310614	0.440567	down
FBgn0032744	Ttc19	Tetratricopeptide repeat domain 19	237.681	0.109579	0.149663	0.732172	0.464064	0.592054	up
FBgn0263198	Acn	Acinus	1142.13	-0.1073	0.082346	-1.30304	0.192561	0.304528	down
FBgn0032746	CG10470	None	552.754	-0.699893	0.115544	-6.05738	1.38e-09	1.73e-08	down
FBgn0002021	l(2)37Bb	lethal (2) 37Bb	664.33	-0.208835	0.10196	-2.0482	0.0405405	0.0851622	down
FBgn0261396	Rpn3	Regulatory particle non-ATPase 3	1137.27	-0.305621	0.105899	-2.88595	0.00390231	0.0115254	down
FBgn0032748	CG10492	None	327.7	0.0457816	0.140015	0.326977	0.743685	0.824968	up
FBgn0032749	Phlpp	PH domain leucine-rich repeat protein phosphatase	7.53335	0.768343	0.734305	1.04635	0.295398	0.424289	up
FBgn0032750	CG10495	None	70.8979	-0.454857	0.243697	-1.86649	0.0619731	0.12162	down
FBgn0032752	CG10702	None	113.811	0.0172403	0.216874	0.0794945	0.936639	0.958487	up
FBgn0032751	CG17343	None	38.7166	-0.831937	0.333188	-2.4969	0.0125284	0.0316607	down
FBgn0032753	CG17572	None	4.44091	1.27853	0.993321	1.28713	0.19805	0.311213	up
FBgn0002023	Lim3	Lim3	83.7182	0.272699	0.23866	1.14263	0.253193	0.376537	up
FBgn0000075	amd	alpha methyl dopa-resistant	220.207	2.88841	0.88396	3.26758	0.0010847	0.0037868	sig_up
FBgn0002036	CG10561	None	126.535	-0.141855	0.189881	-0.747075	0.455018	0.584192	down
FBgn0000422	Ddc	Dopa decarboxylase	859.871	1.92244	0.521312	3.6877	0.000226289	0.000948543	sig_up
FBgn0002031	l(2)37Cc	lethal (2) 37Cc	3379.72	-0.544736	0.0776923	-7.01145	2.36e-12	4.56e-11	down
FBgn0086444	l(2)37Cb	lethal (2) 37Cb	169.444	-0.0781184	0.168518	-0.463561	0.642962	0.743876	down
FBgn0086445	l(2)37Cd	lethal (2) 37Cd	75.0614	-0.602008	0.248655	-2.42105	0.0154756	0.0379843	down
FBgn0086443	AsnRS	Asparaginyl-tRNA synthetase	2008.67	-0.350817	0.0838179	-4.18546	2.85e-05	0.000150685	down
FBgn0086446	DCTN6-p27	Dynactin 6, p27 subunit	152.96	-0.34299	0.177979	-1.92713	0.0539629	0.108413	down
FBgn0086447	l(2)37Cg	lethal (2) 37Cg	180.906	-0.631391	0.161223	-3.91626	8.99e-05	0.000416005	down
FBgn0010300	brat	brain tumor	1356.87	0.557426	0.162887	3.42217	0.000621234	0.00231727	up
FBgn0266312	lncRNA:CR44977	long non-coding RNA:CR44977	6.41894	1.97805	0.908545	2.17716	0.0294687	0.0651435	up
FBgn0032763	CG17568	None	45.4859	-0.213232	0.319928	-0.6665	0.505091	0.629188	down
FBgn0010309	pigeon	pigeon	110.061	0.242613	0.197494	1.22846	0.219275	0.336824	up
FBgn0015380	drl	derailed	88.9011	0.133734	0.241487	0.553795	0.579719	0.69221	up
FBgn0024245	dnt	doughnut on 2	45.6755	-0.0877972	0.304948	-0.287909	0.773416	0.847263	down
FBgn0032770	CG13086	None	116.587	0.202988	0.203838	0.995831	0.319332	0.450063	up
FBgn0032772	CG17350	None	54.4491	0.803837	0.291942	2.75341	0.00589775	0.0164751	up
FBgn0032773	fon	fondue	16402.1	-0.542017	0.0861429	-6.29207	3.13e-10	4.41e-09	down
FBgn0032774	CG17549	None	2643.01	0.646734	0.0877344	7.3715	1.69e-13	4.03e-12	up
FBgn0032775	CG17544	None	575.196	-0.776372	0.107865	-7.19766	6.13e-13	1.34e-11	down
FBgn0041789	Pax	Paxillin	9297.28	-0.603427	0.0612523	-9.85149	6.75e-23	5.36e-21	down
FBgn0016675	Lectin-galC1	Galactose-specific C-type lectin	257.252	0.84354	0.150935	5.58878	2.29e-08	2.34e-07	up
FBgn0053532	lectin-37Da	lectin-37Da	2.41707	0.665649	1.36101	0.489085	0.624781	0.729136	up
FBgn0053533	lectin-37Db	lectin-37Db	7.56979	1.10341	0.746493	1.47813	0.139373	0.234884	up
FBgn0032779	Alp12	Alkaline phosphatase 12	254.849	0.166925	0.144797	1.15282	0.248985	0.372084	up
FBgn0032780	CG13085	None	17.2114	-0.518291	0.526293	-0.984795	0.324725	0.456021	down
FBgn0032781	RtcB	RtcB RNA ligase	502.244	-0.548893	0.110964	-4.94658	7.55e-07	5.8e-06	down
FBgn0032782	Rab9	Rab9	103.256	-0.363	0.255512	-1.42068	0.15541	0.257324	down
FBgn0032783	CG10237	None	413.403	2.32739	0.688857	3.37863	0.000728475	0.00265788	sig_up
FBgn0003346	RanGAP	Ran GTPase activating protein	546.491	-0.60886	0.10426	-5.83985	5.22e-09	5.9e-08	down
FBgn0024230	Hs2st	Heparan sulfate 2-O-sulfotransferase	243.44	-0.325936	0.145404	-2.24158	0.0249884	0.0569022	down
FBgn0284220	Top2	Topoisomerase 2	1420.27	-0.511607	0.0870955	-5.8741	4.25e-09	4.87e-08	down
FBgn0032785	CG10026	None	118.441	0.265637	0.259601	1.02325	0.306188	0.436143	up
FBgn0000964	tj	traffic jam	41.0266	0.469094	0.329362	1.42425	0.154374	0.25587	up
FBgn0032787	CG10195	None	154.443	0.121888	0.178871	0.681432	0.495598	0.621318	up
FBgn0032790	CG10194	None	271.156	-0.205071	0.13435	-1.5264	0.12691	0.217925	down
FBgn0032791	CG18094	None	41.4709	0.46717	0.318632	1.46617	0.142601	0.239477	up
FBgn0032793	CG10189	None	178.903	0.000500805	0.166698	0.00300427	0.997603	0.998043	up
FBgn0002044	swm	second mitotic wave missing	1001.6	-0.208529	0.0885026	-2.35619	0.0184636	0.0441811	down
FBgn0040268	Top3alpha	Topoisomerase 3alpha	163.676	0.292002	0.173172	1.68619	0.0917593	0.168751	up
FBgn0032796	cyst	cysts	214.036	0.399696	0.16782	2.38169	0.0172332	0.041632	up
FBgn0032797	Hasp	Hig-anchoring scaffold protein	425.976	0.37367	0.120035	3.113	0.00185193	0.00607512	up
FBgn0032798	CG10132	None	557.267	-0.35201	0.107242	-3.28238	0.00102935	0.00361835	down
FBgn0032799	CG10166	None	408.688	-0.536422	0.124422	-4.31131	1.62e-05	9.16e-05	down
FBgn0032800	CG10137	None	61.9477	-0.04575	0.280508	-0.163097	0.870442	0.915037	down
FBgn0032801	CG10165	None	274.482	-0.243229	0.158858	-1.53111	0.125742	0.21641	down
FBgn0053116	CG33116	None	424.952	-0.148405	0.116971	-1.26873	0.204536	0.318906	down
FBgn0051697	CG31697	None	6.01689	0.206819	0.881467	0.23463	0.814496	0.87611	up
FBgn0032803	CG13082	None	148.652	-0.963058	0.223785	-4.3035	1.68e-05	9.46e-05	down
FBgn0003231	ref(2)P	refractory to sigma P	1449.9	0.936249	0.0889042	10.531	6.22e-26	7.43e-24	up
FBgn0032805	CG10337	None	288.351	0.38113	0.168405	2.26317	0.0236252	0.0543653	up
FBgn0041180	Tep4	Thioester-containing protein 4	5534.62	-0.162313	0.0983218	-1.65084	0.0987721	0.178637	down
FBgn0264845	Tep5Psi	Thioester-containing protein 5 pseudogene	2.18836	-0.536381	1.30028	-0.412513	0.679963	0.773111	down
FBgn0032810	CG13077	None	76.737	-0.378875	0.249893	-1.51615	0.129481	0.221435	down
FBgn0005672	spi	spitz	431.888	0.391031	0.114431	3.41719	0.000632715	0.00235545	up
FBgn0262460	mir-2a-2	mir-2a-2 stem loop	2.00773	2.14811	1.58476	1.35547	0.175266	0.282811	up
FBgn0027949	msb1l	msb1l	41.5276	-0.396997	0.338702	-1.17211	0.241152	0.362911	down
FBgn0032811	CG10268	None	138.33	0.50678	0.240662	2.10577	0.0352243	0.0756129	up
FBgn0032812	Hakai	Hakai	78.2811	-0.407435	0.239944	-1.69804	0.0894996	0.16513	down
FBgn0032813	PCNA2	Proliferating cell nuclear antigen 2	29.7616	0.662542	0.404398	1.63834	0.101351	0.182052	up
FBgn0032814	CG10366	None	119.807	0.27202	0.201948	1.34698	0.177986	0.285982	up
FBgn0000464	Lar	Leukocyte-antigen-related-like	56.5729	0.157677	0.277107	0.56901	0.569349	0.684075	up
FBgn0266313	lncRNA:CR44978	long non-coding RNA:CR44978	11.6309	-0.14807	0.600691	-0.2465	0.805296	0.870505	down
FBgn0032815	CG10462	None	443.35	0.578295	0.127148	4.54821	5.41e-06	3.41e-05	up
FBgn0032816	Nf-YB	Nuclear factor Y-box B	89.2792	-0.238784	0.227041	-1.05172	0.292928	0.421541	down
FBgn0266211	CR44906	None	3.01187	0.767742	1.17567	0.653024	0.513741	0.637417	up
FBgn0032817	CG10631	None	738.524	0.241288	0.0952755	2.53253	0.0113243	0.0289473	up
FBgn0032818	CG10628	None	227.439	-0.424929	0.14609	-2.90868	0.00362953	0.0108437	down
FBgn0032819	CG10463	None	275.102	-0.706898	0.146064	-4.83966	1.3e-06	9.49e-06	down
FBgn0032820	fbp	fructose-1,6-bisphosphatase	2274.75	-0.302063	0.0773843	-3.90341	9.48e-05	0.000436602	down
FBgn0000529	bsh	brain-specific homeobox	2.10469	0.347165	1.41801	0.244825	0.806592	0.871128	up
FBgn0032821	CdGAPr	Cd GTPase activating protein-related	669.586	0.30639	0.11188	2.73855	0.00617105	0.0171289	up
FBgn0032822	CG10466	None	66.2452	-0.277854	0.250949	-1.10722	0.268201	0.393798	down
FBgn0004811	fs(2)ltoPP43	female sterile (2) ltoPP43	198.343	-0.236631	0.152119	-1.55556	0.119812	0.208225	down
FBgn0263873	sick	sickie	745.773	0.593106	0.104239	5.68984	1.27e-08	1.36e-07	up
FBgn0032824	CG13962	None	515.029	-1.30573	0.143544	-9.0964	9.34e-20	5.27e-18	sig_down
FBgn0032833	COX4	Cytochrome c oxidase subunit 4	4779.37	-0.237823	0.0817477	-2.90923	0.00362323	0.0108329	down
FBgn0032835	CG16772	None	2.23281	2.30466	1.58959	1.44985	0.147102	0.245646	up
FBgn0042129	OS9	Olfactory-specific 9	3.14769	-0.208586	1.27129	-0.164075	0.869672	0.91461	down
FBgn0014000	Hf	Helical Factor	307.401	-0.0561177	0.14078	-0.398621	0.690173	0.780796	down
FBgn0264443	CG43861	None	100.412	0.20762	0.227607	0.91219	0.361669	0.494967	up
FBgn0032839	AANATL3	Arylalkylamine N-acetyltransferase-like 3	40.5932	-2.31	0.389607	-5.92906	3.05e-09	3.59e-08	sig_down
FBgn0032840	sNPF	short neuropeptide F precursor	164.452	0.59578	0.186616	3.19254	0.00141026	0.0047782	up
FBgn0014127	barr	barren	127.395	-0.171619	0.188868	-0.908672	0.363523	0.496916	down
FBgn0019686	lok	loki	210.996	0.162521	0.163192	0.995891	0.319303	0.450063	up
FBgn0003978	vls	valois	270.451	-0.550073	0.135456	-4.06091	4.89e-05	0.000244247	down
FBgn0045064	bwa	brain washing	150.029	0.932739	0.190926	4.88534	1.03e-06	7.67e-06	up
FBgn0266212	asRNA:CR44907	antisense RNA:CR44907	3.67792	1.9848	1.14551	1.73268	0.0831525	0.155416	up
FBgn0032843	CG10730	None	10.2172	-1.4142	0.684265	-2.06674	0.0387585	0.081898	down
FBgn0003141	pr	purple	435.186	-0.736417	0.139914	-5.26336	1.41e-07	1.26e-06	down
FBgn0004374	neb	nebbish	32.4708	0.0812317	0.36143	0.224751	0.822173	0.88136	up
FBgn0263773	fok	fledgling of Klp38B	510.241	0.975816	0.11881	8.21325	2.15e-16	7.96e-15	up
FBgn0032845	CG10747	None	174.919	0.413587	0.176169	2.34767	0.018891	0.0450707	up
FBgn0032846	Pyroxd1	Pyridine nucleotide-disulfide oxidoreductase domain 1	99.2698	-0.114032	0.22167	-0.514421	0.606958	0.714687	down
FBgn0032847	Taf13	TBP-associated factor 13	171.379	-0.413383	0.170083	-2.43048	0.0150789	0.037195	down
FBgn0032848	nesd	nessun dorma	56.2956	-0.808368	0.287942	-2.8074	0.00499439	0.0142821	down
FBgn0032849	mRpS18B	mitochondrial ribosomal protein S18B	567.701	-0.512425	0.106438	-4.81431	1.48e-06	1.07e-05	down
FBgn0032850	Kua	Kua	38.8792	0.694596	0.372226	1.86606	0.062033	0.121717	up
FBgn0259998	CG17571	None	649.873	1.87665	0.331537	5.66047	1.51e-08	1.59e-07	sig_up
FBgn0260000	CG17570	None	32.5086	-0.172152	0.375733	-0.458175	0.646826	0.746776	down
FBgn0003475	spir	spire	264.499	0.800031	0.153346	5.21716	1.82e-07	1.59e-06	up
FBgn0011638	La	La autoantigen-like	2887.32	-0.710723	0.0849121	-8.3701	5.76e-17	2.27e-15	down
FBgn0015803	RtGEF	Rho-type guanine nucleotide exchange factor	635.796	-0.0197153	0.100863	-0.195466	0.845028	0.898055	down
FBgn0032856	CG16798	None	34.6576	1.11694	0.557503	2.00347	0.0451265	0.0932343	up
FBgn0032857	CG10947	None	126.692	0.740368	0.203044	3.64634	0.000266001	0.0010928	up
FBgn0032858	CG10949	None	68.7989	-0.19973	0.25577	-0.780896	0.434864	0.565223	down
FBgn0032859	Arpc2	Actin-related protein 2/3 complex, subunit 2	1456.48	-0.218788	0.0807818	-2.70838	0.00676125	0.0185176	down
FBgn0083032	snoRNA:Psi18S-525g	snoRNA:Psi18S-525g	5.865	0.117592	0.881817	0.133352	0.893915	0.930744	up
FBgn0032860	CG15130	None	9.7001	0.347484	0.659874	0.526591	0.598478	0.707388	up
FBgn0263355	CG31688	None	155.209	-0.624841	0.18745	-3.33338	0.000857976	0.00307872	down
FBgn0051683	CG31683	None	12.6379	2.91368	0.731974	3.98058	6.87e-05	0.000328598	sig_up
FBgn0051687	CG31687	None	13.2826	-0.663261	0.545951	-1.21487	0.224414	0.343092	down
FBgn0042175	CG18858	None	15.2757	0.570403	0.570114	1.00051	0.317065	0.447646	up
FBgn0032863	Cdc23	Cell division cycle 23	69.6567	-0.309209	0.256826	-1.20396	0.228603	0.34837	down
FBgn0032864	CG2493	None	621.905	-0.257512	0.106833	-2.41042	0.0159341	0.0389833	down
FBgn0266315	lncRNA:CR44980	long non-coding RNA:CR44980	2.59125	-1.31729	1.25511	-1.04954	0.29393	0.422662	down
FBgn0262879	lncRNA:CR43234	long non-coding RNA:CR43234	13.8036	-0.601848	0.5862	-1.02669	0.304565	0.434322	down
FBgn0266901	lncRNA:CR45361	long non-coding RNA:CR45361	21.0566	-0.90776	0.453737	-2.00063	0.0454324	0.0937142	down
FBgn0266900	lncRNA:CR45360	long non-coding RNA:CR45360	6.58056	-0.911375	0.842118	-1.08224	0.279145	0.405531	down
FBgn0266899	lncRNA:CR45359	long non-coding RNA:CR45359	8.75168	-1.07909	0.694672	-1.55338	0.120333	0.208971	down
FBgn0032869	CG17470	None	3.38366	0.377104	1.12054	0.336539	0.736464	0.8192	up
FBgn0016054	phr6-4	(6-4)-photolyase	33.2589	0.211384	0.360371	0.586572	0.557491	0.674541	up
FBgn0032870	CG2608	None	221.773	-0.295146	0.153407	-1.92393	0.0543631	0.108946	down
FBgn0259936	Uhg3	U snoRNA host gene 3	229.118	-0.919557	0.146191	-6.29009	3.17e-10	4.46e-09	down
FBgn0032871	CG2611	None	109.852	-0.365808	0.208992	-1.75034	0.0800593	0.150378	down
FBgn0261787	brun	brunelleschi	600.294	0.0659342	0.10387	0.634776	0.525574	0.647243	up
FBgn0032873	CG2614	None	409.139	-0.55224	0.129106	-4.27741	1.89e-05	0.000104964	down
FBgn0051678	CG31678	None	519.886	0.10435	0.105949	0.984906	0.32467	0.456001	up
FBgn0086657	IKKepsilon	I-kappaB kinase epsilon	235.381	-0.0266683	0.14227	-0.187448	0.851309	0.901993	down
FBgn0032876	Cen	Centrocortin	222.167	0.234718	0.147148	1.59512	0.110685	0.195721	up
FBgn0032877	CG2617	None	37.2528	-0.242971	0.331535	-0.732867	0.46364	0.591913	down
FBgn0014859	Hr38	Hormone receptor-like in 38	51.635	-0.222055	0.301895	-0.735538	0.462012	0.590449	down
FBgn0032879	CarT	Carcinine transporter	10.6687	1.25962	0.63554	1.98197	0.047483	0.0973071	up
FBgn0032880	TM9SF2	Transmembrane 9 superfamily protein member 2	1672.64	-0.00905747	0.0806378	-0.112323	0.910567	0.941775	down
FBgn0262743	Fs(2)Ket	Female sterile (2) Ketel	1790.97	-0.420266	0.0776273	-5.41389	6.17e-08	5.81e-07	down
FBgn0032881	Amacr	Alpha-methylacyl-CoA racemase	219.614	0.454317	0.150628	3.01616	0.00255999	0.00802976	up
FBgn0032882	Ns4	Nucleostemin 4	251.678	-0.050522	0.139865	-0.36122	0.717935	0.803869	down
FBgn0032883	Rhau	RHAU helicase	273.616	-0.0479694	0.13296	-0.360779	0.718264	0.804158	down
FBgn0011202	dia	diaphanous	729.196	0.272204	0.104578	2.60287	0.00924461	0.0243668	up
FBgn0000251	cad	caudal	298.156	0.242558	0.134553	1.80269	0.0714374	0.136833	up
FBgn0032884	Pomp	Pomp	598.583	-0.427365	0.107869	-3.9619	7.44e-05	0.000352139	down
FBgn0250785	vari	varicose	902.78	0.125472	0.0926774	1.35386	0.175782	0.283376	up
FBgn0032886	CG9328	None	239.297	0.129637	0.154646	0.838283	0.401872	0.5344	up
FBgn0032888	CheB38c	Chemosensory protein B 38c	2.1033	0.337833	1.36552	0.247402	0.804597	0.870164	up
FBgn0032889	CG9331	None	7446.33	-0.112709	0.0917228	-1.2288	0.219147	0.336718	down
FBgn0051673	CG31673	None	941.172	0.0184432	0.0938681	0.19648	0.844234	0.897464	up
FBgn0051674	CG31674	None	274.825	0.564833	0.140212	4.02841	5.62e-05	0.00027608	up
FBgn0032891	Oseg5	Outer segment 5	25.4879	2.03413	0.449128	4.52908	5.92e-06	3.7e-05	sig_up
FBgn0051676	CG31676	None	295.854	0.10509	0.133571	0.786776	0.431413	0.562248	up
FBgn0032895	twit	target of wit	112.302	0.460949	0.20162	2.28622	0.0222412	0.0516519	up
FBgn0032897	CG9336	None	864.347	0.380499	0.113392	3.35561	0.0007919	0.00286808	up
FBgn0032899	CG9338	None	911.217	-0.284087	0.0894147	-3.17719	0.00148712	0.00500869	down
FBgn0051675	CG31675	None	140.469	0.428339	0.183519	2.33403	0.0195944	0.0464267	up
FBgn0032900	CG14401	None	88.2522	0.589746	0.224752	2.62399	0.00869075	0.0231248	up
FBgn0032901	sky	skywalker	69.8742	0.614784	0.248646	2.47253	0.013416	0.0336126	up
FBgn0266369	Mtp	Microsomal triacylglycerol transfer protein	2359.79	-0.687281	0.105277	-6.52831	6.65e-11	1.06e-09	down
FBgn0032906	RPA2	Replication protein A2	176.724	-0.47591	0.165935	-2.86805	0.00413009	0.0121159	down
FBgn0032907	CG9272	None	26.1394	-0.819203	0.39846	-2.05592	0.0397901	0.0837814	down
FBgn0032908	CG9270	None	211.323	0.640132	0.182576	3.50611	0.0004547	0.00174307	up
FBgn0250867	CG42238	None	118.617	0.648432	0.205458	3.15603	0.00159931	0.00533902	up
FBgn0010395	Itgbn	Integrin betanu subunit	200.116	0.842324	0.156487	5.38269	7.34e-08	6.84e-07	up
FBgn0032910	CG9265	None	2329.28	1.5787	0.404692	3.90098	9.58e-05	0.000440834	sig_up
FBgn0032911	tadr	torn and diminished rhabdomeres	49.4154	0.283902	0.306416	0.926524	0.354174	0.487779	up
FBgn0053511	CG33511	None	109.909	-2.35519	0.244598	-9.62883	6.04e-22	4.42e-20	sig_down
FBgn0053510	CG33510	None	311.016	-0.774601	0.138599	-5.58878	2.29e-08	2.34e-07	down
FBgn0053509	CG33509	None	9.52792	0.753673	0.714643	1.05461	0.291602	0.420059	up
FBgn0053508	ppk13	pickpocket 13	3.45192	-0.205663	1.10956	-0.185356	0.85295	0.902624	down
FBgn0032913	CG9259	None	246.211	1.38897	0.219861	6.31751	2.66e-10	3.83e-09	sig_up
FBgn0032914	CG14397	None	48.8528	3.23713	0.907297	3.56789	0.000359873	0.00142307	sig_up
FBgn0284251	l(2)05287	lethal (2) 05287	1056.05	-0.541111	0.0956355	-5.65806	1.53e-08	1.61e-07	down
FBgn0083972	CG34136	None	446.09	0.602182	0.150464	4.00216	6.28e-05	0.000302944	up
FBgn0032916	CG9257	None	238.529	-0.279936	0.148003	-1.89142	0.0585682	0.116123	down
FBgn0040297	Nhe2	Na[+]/H[+] hydrogen exchanger 2	339.652	0.21904	0.127533	1.71752	0.0858833	0.159522	up
FBgn0023388	Dap160	Dynamin associated protein 160	669.091	0.0861099	0.104117	0.827053	0.408207	0.540544	up
FBgn0032919	CG9253	None	2266.5	-0.54141	0.0714626	-7.57613	3.56e-14	9.35e-13	down
FBgn0086251	del	deadlock	48.8268	0.990843	0.312329	3.17244	0.00151166	0.0050823	up
FBgn0024371	E2f2	E2F transcription factor 2	292.554	-0.418581	0.139586	-2.99873	0.00271108	0.00843273	down
FBgn0032921	Mpp6	M-phase phosphoprotein 6	107.525	-0.955173	0.241141	-3.96106	7.46e-05	0.000353124	down
FBgn0032922	Coq3	Coenzyme Q3	225.177	-0.341347	0.150862	-2.26264	0.0236579	0.0544184	down
FBgn0032923	Pld3	Phospholipase D family member 3	483.715	0.0984883	0.107126	0.919372	0.357901	0.491243	up
FBgn0032924	Nbr	Nibbler	245.709	-0.294666	0.142134	-2.07315	0.038158	0.0809609	down
FBgn0032925	CG9246	None	1249.14	-0.628339	0.0883783	-7.10965	1.16e-12	2.41e-11	down
FBgn0010100	mAcon1	Mitochondrial aconitase 1	16742.3	-0.0477504	0.0715474	-0.667395	0.50452	0.628757	down
FBgn0051627	CG31627	None	12.0728	-0.938452	0.655125	-1.43248	0.152007	0.252425	down
FBgn0000239	bur	burgundy	1359.65	-0.143475	0.0898363	-1.59707	0.11025	0.195074	down
FBgn0032929	Mcm10	Minichromosome maintenance 10	177.288	-0.649354	0.161744	-4.0147	5.95e-05	0.000289499	down
FBgn0011829	Ret	Ret oncogene	111.474	0.323804	0.202568	1.59849	0.109933	0.194665	up
FBgn0032935	Atg18b	Autophagy-related 18b	211.801	0.927806	0.153505	6.04413	1.5e-09	1.87e-08	up
FBgn0003930	snRNA:U4:39B	small nuclear RNA U4 at 39B	2.59907	2.58999	1.50716	1.71846	0.0857131	0.159284	up
FBgn0032934	CG8679	None	84.8708	0.232513	0.253034	0.9189	0.358148	0.491463	up
FBgn0026577	CG8677	None	767.6	0.234653	0.0954931	2.45728	0.0139994	0.0348052	up
FBgn0051626	CG31626	None	6749.95	2.92427	1.47266	1.9857	0.0470667	0.0966286	up
FBgn0267277	asRNA:CR45713	antisense RNA:CR45713	2.75971	1.98931	1.30663	1.52248	0.127889	0.219343	up
FBgn0261239	Hr39	Hormone receptor-like in 39	595.723	0.310599	0.132253	2.34853	0.0188478	0.044996	up
FBgn0021856	l(2)k14505	lethal (2) k14505	498.302	-0.242056	0.112194	-2.15748	0.0309681	0.0679025	down
FBgn0032938	CG8671	None	584.358	0.263843	0.111996	2.35583	0.0184813	0.044214	up
FBgn0032940	Mondo	Mondo	2299.31	0.37014	0.0793588	4.66414	3.1e-06	2.05e-05	up
FBgn0264556	Gr39a	Gustatory receptor 39a	2.04096	0.290203	1.50037	0.193422	0.846629	0.899185	up
FBgn0000370	crc	cryptocephal	2420.86	0.267765	0.0706677	3.78907	0.000151212	0.000666146	up
FBgn0023091	dimm	dimmed	8.94583	0.628988	0.708713	0.887508	0.374805	0.508114	up
FBgn0032943	Tsp39D	Tetraspanin 39D	253.378	-0.397244	0.146825	-2.70555	0.00681912	0.0186301	down
FBgn0023090	dtr	defective transmitter release	11.0185	0.761916	0.658842	1.15645	0.247499	0.370448	up
FBgn0032945	CG8665	None	800.178	-0.365893	0.156619	-2.3362	0.0194808	0.0461865	down
FBgn0032946	nrv3	nervana 3	2347.02	0.290202	0.106615	2.72197	0.00648941	0.01789	up
FBgn0032949	Lamp1	Lamp1	2616.96	0.356696	0.0734227	4.85813	1.19e-06	8.7e-06	up
FBgn0016919	nompB	no mechanoreceptor potential B	6.31218	1.07141	0.807738	1.32643	0.184696	0.294553	up
FBgn0032955	CG2201	None	762.277	0.379208	0.106443	3.56255	0.000367269	0.00144852	up
FBgn0262631	lncRNA:CR43148	long non-coding RNA:CR43148	21.8269	0.284766	0.442824	0.643069	0.520179	0.642831	up
FBgn0022893	Df31	Decondensation factor 31	4688.4	-0.701124	0.0693603	-10.1084	5.07e-24	4.75e-22	down
FBgn0023416	Ac3	Adenylate cyclase 3	280.044	0.679649	0.138871	4.89409	9.88e-07	7.38e-06	up
FBgn0262620	lncRNA:CR43144	long non-coding RNA:CR43144	16.6877	3.16609	0.659791	4.79862	1.6e-06	1.14e-05	sig_up
FBgn0032956	Cul2	Cullin 2	1187.57	0.269193	0.0893624	3.01238	0.0025921	0.00811387	up
FBgn0032957	CG2225	None	314.978	0.20546	0.130588	1.57335	0.115638	0.202273	up
FBgn0000559	eEF2	eukaryotic translation elongation factor 2	89730.9	-0.0411471	0.0673572	-0.610878	0.54128	0.660847	down
FBgn0065100	snmRNA:254	small non-messenger RNA 254	3.34088	-1.30881	1.23332	-1.06121	0.288595	0.416786	down
FBgn0051619	nolo	no long nerve cord	327.708	0.384893	0.153845	2.50183	0.0123553	0.0312728	up
FBgn0086779	step	steppke	573.711	0.406812	0.12344	3.29563	0.000982011	0.00346482	up
FBgn0032961	CG1416	None	1947.64	-0.837061	0.0891456	-9.38982	6.01e-21	3.99e-19	down
FBgn0051612	CG31612	None	33.574	0.0254085	0.362801	0.0700341	0.944167	0.96344	up
FBgn0265255	lncRNA:CR44269	long non-coding RNA:CR44269	3.61136	-0.34596	1.05476	-0.327999	0.742913	0.824191	down
FBgn0003866	tsh	teashirt	860.023	0.4906	0.103895	4.72209	2.33e-06	1.6e-05	up
FBgn0266222	lncRNA:CR44917	long non-coding RNA:CR44917	12.0044	0.574435	0.590568	0.972682	0.330712	0.462711	up
FBgn0266223	lncRNA:CR44918	long non-coding RNA:CR44918	9.3081	-0.898033	0.730812	-1.22882	0.219141	0.336718	down
FBgn0028979	tio	tiptop	124.41	0.394763	0.203507	1.9398	0.0524041	0.105825	up
FBgn0084001	CG41434	None	3.87307	0.409888	1.04177	0.393454	0.693984	0.784014	up
FBgn0051601	CG31601	None	3.08466	3.84651	1.71046	2.24882	0.0245241	0.0560474	up
FBgn0032974	CG3651	None	388.794	-0.0154748	0.128107	-0.120795	0.903853	0.937308	down
FBgn0025674	CycK	Cyclin K	574.895	-0.366221	0.100789	-3.63355	0.000279547	0.00114307	down
FBgn0262886	lncRNA:CR43241	long non-coding RNA:CR43241	47.5892	0.0970102	0.305652	0.317387	0.75095	0.830105	up
FBgn0261802	CG42748	None	1182.7	0.196259	0.0903513	2.17218	0.0298419	0.0658463	up
FBgn0083973	dunk	disrupted underground network	5.06732	3.03124	1.15561	2.62307	0.00871423	0.0231787	sig_up
FBgn0032979	Clamp	Chromatin-linked adaptor for MSL proteins	684.026	0.112685	0.101753	1.10744	0.268102	0.393705	up
FBgn0266044	lncRNA:CR44809	long non-coding RNA:CR44809	3.75131	-0.570167	1.07142	-0.532161	0.594614	0.703775	down
FBgn0032981	CG3635	None	33.9883	-0.0397138	0.458697	-0.0865796	0.931006	0.954623	down
FBgn0264265	lncRNA:CR43765	long non-coding RNA:CR43765	3.08452	0.45378	1.18359	0.383394	0.701427	0.790239	up
FBgn0032986	CG3262	None	653.728	-0.00240223	0.100289	-0.0239532	0.98089	0.988644	down
FBgn0032987	RpL21	Ribosomal protein L21	16857.2	-0.445768	0.103623	-4.30181	1.69e-05	9.52e-05	down
FBgn0032988	Tif-IA	Tif-IA	1461.9	-0.36275	0.0862169	-4.20741	2.58e-05	0.000138061	down
FBgn0039972	Marf1	Meiosis regulator and mRNA stability factor 1	32.7119	0.593445	0.399384	1.4859	0.137305	0.232053	up
FBgn0064225	RpL5	Ribosomal protein L5	37533.8	-0.132124	0.0789922	-1.67262	0.0944027	0.172355	down
FBgn0082980	snoRNA:Psi28S-2996	snoRNA:Psi28S-2996	12.018	-0.520868	0.656658	-0.79321	0.427655	0.558734	down
FBgn0278598	lncRNA:CR46268	long non-coding RNA:CR46268	18.3284	0.143615	0.464837	0.308957	0.757354	0.835016	up
FBgn0040010	CG17493	None	493.049	-0.0490461	0.11411	-0.429813	0.667332	0.763174	down
FBgn0040011	Slmap	Sarcolemma associated protein	801.498	-0.11962	0.0957416	-1.2494	0.211519	0.326989	down
FBgn0058006	CG40006	None	573.01	0.619922	0.142321	4.3558	1.33e-05	7.64e-05	up
FBgn0264548	lncRNA:CR43927	long non-coding RNA:CR43927	7.4425	0.289309	0.784251	0.368899	0.712203	0.799344	up
FBgn0058439	CG40439	None	23.0239	-0.0885565	0.44424	-0.199344	0.841994	0.896089	down
FBgn0262947	lncRNA:CR43266	long non-coding RNA:CR43266	3.36004	-0.328483	1.11674	-0.294143	0.768648	0.843833	down
FBgn0041004	CG17715	None	109.52	0.262696	0.216424	1.2138	0.224822	0.343477	up
FBgn0002566	lt	light	806.061	0.0295972	0.109032	0.271453	0.786043	0.856796	up
FBgn0000384	cta	concertina	279.099	0.090388	0.145488	0.621275	0.534419	0.654582	up
FBgn0250907	Cht10	Chitinase 10	3288.91	-0.642032	0.116354	-5.51793	3.43e-08	3.38e-07	down
FBgn0086683	Spf45	Spf45	372.619	-0.0227768	0.122908	-0.185316	0.852982	0.902624	down
FBgn0262887	lncRNA:CR43242	long non-coding RNA:CR43242	26.1273	-0.56463	0.41482	-1.36114	0.173468	0.280351	down
FBgn0039958	CG12567	None	531.993	-0.01379	0.106265	-0.12977	0.896748	0.932668	down
FBgn0287461	lncRNA:CR46450	long non-coding RNA:CR46450	35.7131	0.155403	0.341223	0.455428	0.648801	0.748317	up
FBgn0063368	Gpb5	Glycoprotein hormone beta 5	31.2912	0.819342	0.372505	2.19955	0.0278389	0.0621459	up
FBgn0267976	Tim23	Translocase of inner mitochondrial membrane 23	1835.86	-0.601722	0.078562	-7.65919	1.87e-14	5.08e-13	down
FBgn0267428	DIP-lambda	Dpr-interacting protein lambda	38.2058	0.594911	0.339197	1.75388	0.0794504	0.149407	up
FBgn0069969	CG40498	None	172.002	0.307286	0.201607	1.52418	0.127464	0.218777	up
FBgn0003256	rl	rolled	625.764	-0.307705	0.107111	-2.87277	0.00406894	0.011955	down
FBgn0085732	CR40190	None	24.381	-1.72601	0.437779	-3.94265	8.06e-05	0.000377079	sig_down
FBgn0058191	CG40191	None	1220.95	-0.749631	0.0819284	-9.14982	5.7e-20	3.28e-18	down
FBgn0267398	Yeti	Yeti	1193.03	-0.861776	0.0830108	-10.3815	3.01e-25	3.22e-23	down
FBgn0264834	lncRNA:CR44042	long non-coding RNA:CR44042	38.3153	-0.829011	0.342451	-2.42082	0.0154857	0.0380008	down
FBgn0262123	l(2)41Ab	lethal (2) 41Ab	18.4989	0.816055	0.525403	1.5532	0.120376	0.209013	up
FBgn0267861	Maf1	Maf1	745.985	0.0290364	0.103476	0.280612	0.779008	0.851335	up
[truncated: 9,351 more rows]
